# Supplementary material for: Multi-omics Mendelian Randomization Reveals Immunometabolic Signatures of the Gut Microbiota in Optic Neuritis and the Potential Therapeutic Role of Vitamin B6
Source: Mol Neurobiol. 2025 Apr 11;62(8):10499–510. doi: 10.1007/s12035-025-04923-4 (PMC12289774; doi:10.1007/s12035-025-04923-4)
Supplement: Supplementary file 1 — Supplementary file1 (XLS 25 KB) [file 12035_2025_4923_MOESM1_ESM.xls]

## Sheet: Sheet1
Supplementary Table S1. Dataset description.
Phenotype	GWAS Catalog accession number	Cohort	Dataset description
immune cells/traits	GCST0001391 to GCST0002121	European	Analysis of GWASs for a total of 731 cell traits assessed in a general population cohort of 3,757 Sardinians.
metabolites	GCST90199621 to GCST90201020	European	GWASs of 1,091 blood metabolites and 309 metabolite ratios in 8,299 unrelated European ancestry individuals in CLSA
gut microbiota	GCST90032172 to GCST90032644	European	GWAS study of 473 gut microbiota measured from 5,959 individuals enrolled in the FR02 cohort. This group included 11 phyla, 19 classes, 24 orders, 62 families, 146 genera, and 209 species associated with at least one genetic variant.
Vitamin B6	ukb-b-7864	European	The GWAS data on vitamin B6 was derived from a substantial cohort of European ancestry within the UK Biobank (UKB). This dataset, compiled in 2018, included 64,979 participants and featured a comprehensive analysis of 9,851,867 SNPs.
Optic Neuritis	finngen_R10_H7_OPTNEURITIS	European	ON data were sourced from the FinnGen consortium's seventh release (R7, 2022) ( https://r7.finngen.fi/ ). This comprehensive dataset encompasses 16,962,023 variables collected from Finnish biobanks, alongside digital health record data from 309,154 individuals obtained from Finnish health registries. This resulted in a final dataset comprising 951 ON cases and 307,092 controls, all of Finnish des…
