# Supplementary material for: Multi-omics Mendelian Randomization Reveals Immunometabolic Signatures of the Gut Microbiota in Optic Neuritis and the Potential Therapeutic Role of Vitamin B6
Source: Mol Neurobiol. 2025 Apr 11;62(8):10499–510. doi: 10.1007/s12035-025-04923-4 (PMC12289774; doi:10.1007/s12035-025-04923-4)
Supplement: Supplementary file 2 — Supplementary file2 (XLS 54 KB) [file 12035_2025_4923_MOESM2_ESM.xls]

## Sheet: Sheet1
Table S2 The MR Result of GM and ON
Exposures	Outcomes	method	nsnp	b	se	pval	lo_ci	up_ci	or	or_lci95	or_uci95
Bacillales A abundance in stool	Optic Neuritis	MR Egger	15	-3.35465	2.01886	0.120492	-7.31161	0.602307	0.0349216	0.000667744	1.82633
Bacillales A abundance in stool	Optic Neuritis	Weighted median	15	-1.68721	1.22084	0.16697	-4.08006	0.705641	0.185035	0.0169064	2.02514
Bacillales A abundance in stool	Optic Neuritis	Inverse variance weighted	15	-1.8037	0.888524	0.0423573	-3.5452	-0.0621898	0.164689	0.0288628	0.939705
Bacillales A abundance in stool	Optic Neuritis	Simple mode	15	-1.93313	1.88639	0.32285	-5.63046	1.76419	0.144694	0.00358693	5.83686
Bacillales A abundance in stool	Optic Neuritis	Weighted mode	15	-1.89275	1.74183	0.295549	-5.30672	1.52123	0.150657	0.00495814	4.57785
Bacteroides faecis abundance in stool	Optic Neuritis	MR Egger	14	0.0957436	0.284011	0.741856	-0.460919	0.652406	1.10048	0.630704	1.92015
Bacteroides faecis abundance in stool	Optic Neuritis	Weighted median	14	0.117309	0.177656	0.509053	-0.230897	0.465515	1.12447	0.793821	1.59283
Bacteroides faecis abundance in stool	Optic Neuritis	Inverse variance weighted	14	0.330612	0.128199	9.1146e-05	0.0793425	0.581881	1.39182	1.08258	1.7894
Bacteroides faecis abundance in stool	Optic Neuritis	Simple mode	14	0.00919032	0.288059	0.975033	-0.555406	0.573786	1.00923	0.573839	1.77498
Bacteroides faecis abundance in stool	Optic Neuritis	Weighted mode	14	-0.0185682	0.285241	0.949087	-0.57764	0.540504	0.981603	0.561221	1.71687
Bacteroides thetaiotaomicron abundance in stool	Optic Neuritis	MR Egger	12	-0.841367	0.380944	0.0516799	-1.58802	-0.0947166	0.431121	0.20433	0.909631
Bacteroides thetaiotaomicron abundance in stool	Optic Neuritis	Weighted median	12	-0.299583	0.221665	0.176531	-0.734047	0.134881	0.741127	0.479963	1.1444
Bacteroides thetaiotaomicron abundance in stool	Optic Neuritis	Inverse variance weighted	12	-0.361254	0.16115	0.0249791	-0.677109	-0.0454003	0.696802	0.508084	0.955615
Bacteroides thetaiotaomicron abundance in stool	Optic Neuritis	Simple mode	12	-0.313996	0.37388	0.418882	-1.0468	0.418809	0.730522	0.351059	1.52015
Bacteroides thetaiotaomicron abundance in stool	Optic Neuritis	Weighted mode	12	-0.301663	0.379878	0.443928	-1.04622	0.442897	0.739587	0.351262	1.55721
CAG-145 sp000435615 abundance in stool	Optic Neuritis	MR Egger	19	-0.81789	0.292595	0.0124276	-1.39138	-0.244405	0.441362	0.248733	0.78317
CAG-145 sp000435615 abundance in stool	Optic Neuritis	Weighted median	19	-0.284009	0.185632	0.126028	-0.647848	0.07983	0.75276	0.52317	1.0831
CAG-145 sp000435615 abundance in stool	Optic Neuritis	Inverse variance weighted	19	-0.315515	0.141094	0.0253386	-0.592059	-0.0389704	0.729413	0.553187	0.961779
CAG-145 sp000435615 abundance in stool	Optic Neuritis	Simple mode	19	-0.165188	0.348073	0.640793	-0.847412	0.517035	0.847734	0.428522	1.67705
CAG-145 sp000435615 abundance in stool	Optic Neuritis	Weighted mode	19	-0.157725	0.358181	0.664925	-0.859761	0.54431	0.854084	0.423263	1.72342
CAG-170 sp003516765 abundance in stool	Optic Neuritis	MR Egger	21	-0.209717	0.487543	0.671926	-1.1653	0.745868	0.810814	0.311829	2.10827
CAG-170 sp003516765 abundance in stool	Optic Neuritis	Weighted median	21	-0.235735	0.178454	0.186507	-0.585504	0.114035	0.78999	0.556825	1.12079
CAG-170 sp003516765 abundance in stool	Optic Neuritis	Inverse variance weighted	21	-0.274803	0.133882	0.0401134	-0.537212	-0.0123947	0.759722	0.584375	0.987682
CAG-170 sp003516765 abundance in stool	Optic Neuritis	Simple mode	21	-0.0492563	0.381267	0.898497	-0.796539	0.698027	0.951937	0.450887	2.00978
CAG-170 sp003516765 abundance in stool	Optic Neuritis	Weighted mode	21	-0.0322465	0.340397	0.92547	-0.699425	0.634932	0.968268	0.496871	1.88689
CAG-194 sp002441865 abundance in stool	Optic Neuritis	MR Egger	16	-0.602455	0.754633	0.438006	-2.08153	0.876625	0.547466	0.124739	2.40278
CAG-194 sp002441865 abundance in stool	Optic Neuritis	Weighted median	16	-0.598566	0.393574	0.128298	-1.36997	0.17284	0.549599	0.254114	1.18868
CAG-194 sp002441865 abundance in stool	Optic Neuritis	Inverse variance weighted	16	-0.707453	0.292213	0.015477	-1.28019	-0.134716	0.492898	0.277985	0.873964
CAG-194 sp002441865 abundance in stool	Optic Neuritis	Simple mode	16	-0.292501	0.771213	0.7098	-1.80408	1.21908	0.746395	0.164626	3.38406
CAG-194 sp002441865 abundance in stool	Optic Neuritis	Weighted mode	16	-0.351655	0.743091	0.64286	-1.80811	1.1048	0.703523	0.163963	3.01863
CAG-349 abundance in stool	Optic Neuritis	MR Egger	24	-0.153397	0.191893	0.432611	-0.529508	0.222713	0.857789	0.588895	1.24946
CAG-349 abundance in stool	Optic Neuritis	Weighted median	24	-0.178557	0.11997	0.136659	-0.413699	0.0565841	0.836476	0.6612	1.05822
CAG-349 abundance in stool	Optic Neuritis	Inverse variance weighted	24	-0.179747	0.086724	0.0382069	-0.349726	-0.0097676	0.835482	0.704882	0.99028
CAG-349 abundance in stool	Optic Neuritis	Simple mode	24	-0.265993	0.250524	0.299372	-0.75702	0.225033	0.766444	0.469062	1.25236
CAG-349 abundance in stool	Optic Neuritis	Weighted mode	24	-0.24455	0.21894	0.275539	-0.673674	0.184573	0.783057	0.509832	1.2027
CAG-448 sp003150135 abundance in stool	Optic Neuritis	MR Egger	18	0.0884202	0.274307	0.751369	-0.449221	0.626062	1.09245	0.638125	1.87023
CAG-448 sp003150135 abundance in stool	Optic Neuritis	Weighted median	18	0.292546	0.17892	0.102036	-0.0581382	0.64323	1.33983	0.94352	1.90262
CAG-448 sp003150135 abundance in stool	Optic Neuritis	Inverse variance weighted	18	0.261936	0.125494	0.0368659	0.0159685	0.507904	1.29944	1.0161	1.66181
CAG-448 sp003150135 abundance in stool	Optic Neuritis	Simple mode	18	0.2936	0.317071	0.367418	-0.327859	0.915059	1.34125	0.720465	2.49692
CAG-448 sp003150135 abundance in stool	Optic Neuritis	Weighted mode	18	0.280948	0.315061	0.384988	-0.336572	0.898469	1.32439	0.714215	2.45584
CAG-452 abundance in stool	Optic Neuritis	MR Egger	18	0.698641	0.25917	0.0159119	0.190668	1.20661	2.01102	1.21006	3.34215
CAG-452 abundance in stool	Optic Neuritis	Weighted median	18	0.256796	0.1435	0.0735315	-0.0244642	0.538055	1.29278	0.975833	1.71267
CAG-452 abundance in stool	Optic Neuritis	Inverse variance weighted	18	0.280988	0.104647	0.0072506	0.0758803	0.486095	1.32444	1.07883	1.62595
CAG-452 abundance in stool	Optic Neuritis	Simple mode	18	0.21098	0.26094	0.429952	-0.300463	0.722422	1.23489	0.740475	2.05942
CAG-452 abundance in stool	Optic Neuritis	Weighted mode	18	0.189654	0.285238	0.515036	-0.369413	0.74872	1.20883	0.69114	2.11429
CAG-841 sp002479075 abundance in stool	Optic Neuritis	MR Egger	14	0.882239	0.606926	0.171701	-0.307337	2.07181	2.4163	0.735403	7.93921
CAG-841 sp002479075 abundance in stool	Optic Neuritis	Weighted median	14	0.518069	0.398419	0.193494	-0.262832	1.29897	1.67878	0.768871	3.66552
CAG-841 sp002479075 abundance in stool	Optic Neuritis	Inverse variance weighted	14	0.707964	0.299227	0.0179825	0.12148	1.29445	2.02985	1.12917	3.64898
CAG-841 sp002479075 abundance in stool	Optic Neuritis	Simple mode	14	0.313783	0.628476	0.625927	-0.918031	1.5456	1.36859	0.399305	4.69077
CAG-841 sp002479075 abundance in stool	Optic Neuritis	Weighted mode	14	0.326774	0.621579	0.607937	-0.891521	1.54507	1.38649	0.410032	4.6883
Collinsella abundance in stool	Optic Neuritis	MR Egger	15	-0.207292	0.45797	0.658274	-1.10491	0.690329	0.812782	0.331239	1.99437
Collinsella abundance in stool	Optic Neuritis	Weighted median	15	-0.229011	0.190754	0.229922	-0.602889	0.144867	0.795319	0.547228	1.15589
Collinsella abundance in stool	Optic Neuritis	Inverse variance weighted	15	-0.287216	0.142165	0.0433515	-0.565859	-0.00857363	0.75035	0.567872	0.991463
Collinsella abundance in stool	Optic Neuritis	Simple mode	15	-0.185714	0.342721	0.59642	-0.857447	0.486019	0.830511	0.424244	1.62583
Collinsella abundance in stool	Optic Neuritis	Weighted mode	15	-0.203903	0.309548	0.520768	-0.810616	0.402811	0.815542	0.444584	1.49602
Demequina abundance in stool	Optic Neuritis	MR Egger	17	0.217674	1.17998	0.856114	-2.09509	2.53044	1.24318	0.123059	12.559
Demequina abundance in stool	Optic Neuritis	Weighted median	17	-0.279888	0.642193	0.662959	-1.53859	0.97881	0.755868	0.214684	2.66129
Demequina abundance in stool	Optic Neuritis	Inverse variance weighted	17	-0.916962	0.466943	0.0495587	-1.83217	-0.00175258	0.399732	0.160066	0.998249
Demequina abundance in stool	Optic Neuritis	Simple mode	17	0.196536	1.14107	0.86541	-2.03996	2.43303	1.21718	0.130034	11.3933
Demequina abundance in stool	Optic Neuritis	Weighted mode	17	0.219419	1.17835	0.854621	-2.09015	2.52899	1.24535	0.123669	12.5408
Dialister sp000434475 abundance in stool	Optic Neuritis	MR Egger	26	-0.221673	0.249549	0.383199	-0.710789	0.267443	0.801177	0.491257	1.30662
Dialister sp000434475 abundance in stool	Optic Neuritis	Weighted median	26	-0.240724	0.165377	0.145501	-0.564863	0.0834149	0.786059	0.568438	1.08699
Dialister sp000434475 abundance in stool	Optic Neuritis	Inverse variance weighted	26	-0.242022	0.119713	0.0432092	-0.476661	-0.00738422	0.785039	0.620853	0.992643
Dialister sp000434475 abundance in stool	Optic Neuritis	Simple mode	26	-0.410484	0.389975	0.302598	-1.17484	0.353868	0.663329	0.30887	1.42457
Dialister sp000434475 abundance in stool	Optic Neuritis	Weighted mode	26	-0.530742	0.379664	0.174417	-1.27488	0.213399	0.588169	0.279464	1.23788
ER4 sp002437735 abundance in stool	Optic Neuritis	MR Egger	12	-2.32316	0.659275	0.00550335	-3.61534	-1.03098	0.0979635	0.0269078	0.356657
ER4 sp002437735 abundance in stool	Optic Neuritis	Weighted median	12	-0.488886	0.332033	0.140912	-1.13967	0.161898	0.613309	0.319924	1.17574
ER4 sp002437735 abundance in stool	Optic Neuritis	Inverse variance weighted	12	-0.578157	0.275166	0.0356304	-1.11748	-0.0388315	0.560931	0.327102	0.961913
ER4 sp002437735 abundance in stool	Optic Neuritis	Simple mode	12	-0.50985	0.587873	0.404312	-1.66208	0.642381	0.600586	0.189744	1.901
ER4 sp002437735 abundance in stool	Optic Neuritis	Weighted mode	12	-0.460188	0.544198	0.415777	-1.52682	0.606441	0.631165	0.217226	1.83389
Flavonifractor sp900199495 abundance in stool	Optic Neuritis	MR Egger	20	0.072813	0.673427	0.915094	-1.2471	1.39273	1.07553	0.287336	4.02582
Flavonifractor sp900199495 abundance in stool	Optic Neuritis	Weighted median	20	0.477888	0.32687	0.143738	-0.162777	1.11855	1.61267	0.849781	3.06042
Flavonifractor sp900199495 abundance in stool	Optic Neuritis	Inverse variance weighted	20	0.587088	0.23463	0.00010343	0.127213	1.04696	1.79874	1.13566	2.84899
Flavonifractor sp900199495 abundance in stool	Optic Neuritis	Simple mode	20	0.522712	0.616727	0.407235	-0.686073	1.7315	1.6866	0.503549	5.64911
Flavonifractor sp900199495 abundance in stool	Optic Neuritis	Weighted mode	20	0.489619	0.571724	0.402453	-0.630959	1.6102	1.6317	0.532081	5.0038
GCA-900066575 sp900066385 abundance in stool	Optic Neuritis	MR Egger	21	-1.23338	0.554104	0.0383222	-2.31942	-0.147336	0.291306	0.0983303	0.863004
GCA-900066575 sp900066385 abundance in stool	Optic Neuritis	Weighted median	21	-0.729723	0.284974	0.0104471	-1.28827	-0.171175	0.482042	0.275747	0.842674
GCA-900066575 sp900066385 abundance in stool	Optic Neuritis	Inverse variance weighted	21	-0.602844	0.2027	0.000293884	-1.00014	-0.205551	0.547253	0.367829	0.814198
GCA-900066575 sp900066385 abundance in stool	Optic Neuritis	Simple mode	21	-0.977499	0.557839	0.0950417	-2.07086	0.115865	0.376251	0.126077	1.12284
GCA-900066575 sp900066385 abundance in stool	Optic Neuritis	Weighted mode	21	-0.965021	0.586732	0.115651	-2.11502	0.184975	0.380975	0.120631	1.20319
Gramella abundance in stool	Optic Neuritis	MR Egger	20	-1.13179	0.771651	0.159709	-2.64423	0.380647	0.322456	0.0710603	1.46323
Gramella abundance in stool	Optic Neuritis	Weighted median	20	-0.249677	0.419809	0.552016	-1.0725	0.573147	0.779052	0.342151	1.77384
Gramella abundance in stool	Optic Neuritis	Inverse variance weighted	20	-0.620212	0.312927	0.0474822	-1.23355	-0.00687614	0.53783	0.291257	0.993147
Gramella abundance in stool	Optic Neuritis	Simple mode	20	-0.258179	0.767586	0.740292	-1.76265	1.24629	0.772457	0.17159	3.47741
Gramella abundance in stool	Optic Neuritis	Weighted mode	20	-0.273255	0.763448	0.724347	-1.76961	1.2231	0.760899	0.170399	3.39771
Herbinix abundance in stool	Optic Neuritis	MR Egger	18	0.661061	0.837072	0.441233	-0.9796	2.30172	1.93685	0.375461	9.99138
Herbinix abundance in stool	Optic Neuritis	Weighted median	18	0.791043	0.487031	0.10433	-0.163539	1.74562	2.2057	0.849134	5.72948
Herbinix abundance in stool	Optic Neuritis	Inverse variance weighted	18	0.702879	0.354829	0.0476034	0.0074132	1.39834	2.01956	1.00744	4.04849
Herbinix abundance in stool	Optic Neuritis	Simple mode	18	0.750563	0.982947	0.455582	-1.17601	2.67714	2.11819	0.308506	14.5434
Herbinix abundance in stool	Optic Neuritis	Weighted mode	18	0.734176	0.9386	0.444854	-1.10548	2.57383	2.08376	0.331052	13.116
Lawsonibacter sp002161175 abundance in stool	Optic Neuritis	MR Egger	15	1.71966	0.695167	0.0279372	0.357137	3.08219	5.58265	1.42923	21.8061
Lawsonibacter sp002161175 abundance in stool	Optic Neuritis	Weighted median	15	0.805424	0.428017	0.0598693	-0.0334902	1.64434	2.23764	0.967064	5.17758
Lawsonibacter sp002161175 abundance in stool	Optic Neuritis	Inverse variance weighted	15	0.810879	0.305634	0.00797557	0.211836	1.40992	2.24989	1.23595	4.09564
Lawsonibacter sp002161175 abundance in stool	Optic Neuritis	Simple mode	15	0.572871	0.789287	0.479915	-0.974131	2.11987	1.77335	0.37752	8.33008
Lawsonibacter sp002161175 abundance in stool	Optic Neuritis	Weighted mode	15	0.435309	0.730533	0.560767	-0.996536	1.86715	1.54544	0.369156	6.46985
Leuconostoc abundance in stool	Optic Neuritis	MR Egger	18	0.582598	0.393031	0.157683	-0.187743	1.35294	1.79068	0.828828	3.86878
Leuconostoc abundance in stool	Optic Neuritis	Weighted median	18	0.321672	0.228059	0.158399	-0.125324	0.768668	1.37943	0.882211	2.15689
Leuconostoc abundance in stool	Optic Neuritis	Inverse variance weighted	18	0.429465	0.174772	0.0139992	0.0869112	0.772018	1.53643	1.0908	2.16413
Leuconostoc abundance in stool	Optic Neuritis	Simple mode	18	0.337327	0.368065	0.372231	-0.384082	1.05874	1.4012	0.681076	2.88272
Leuconostoc abundance in stool	Optic Neuritis	Weighted mode	18	0.329185	0.350836	0.361238	-0.358453	1.01682	1.38983	0.698756	2.7644
Megasphaera sp900066485 abundance in stool	Optic Neuritis	MR Egger	18	1.66843	0.598223	0.0131368	0.495908	2.84094	5.30381	1.64199	17.1319
Megasphaera sp900066485 abundance in stool	Optic Neuritis	Weighted median	18	0.641031	0.425598	0.132018	-0.193141	1.4752	1.89844	0.824366	4.37192
Megasphaera sp900066485 abundance in stool	Optic Neuritis	Inverse variance weighted	18	0.78785	0.334909	0.0186513	0.131428	1.44427	2.19867	1.14046	4.23877
Megasphaera sp900066485 abundance in stool	Optic Neuritis	Simple mode	18	0.377567	0.777471	0.633426	-1.14628	1.90141	1.45873	0.317818	6.69534
Megasphaera sp900066485 abundance in stool	Optic Neuritis	Weighted mode	18	0.359782	0.780584	0.650702	-1.17016	1.88973	1.43302	0.310316	6.61756
Mycoplasmatales abundance in stool	Optic Neuritis	MR Egger	16	-0.691086	1.48766	0.649399	-3.6069	2.22473	0.501031	0.0271357	9.25099
Mycoplasmatales abundance in stool	Optic Neuritis	Weighted median	16	-1.01427	0.710282	0.153296	-2.40643	0.377881	0.362666	0.0901369	1.45919
Mycoplasmatales abundance in stool	Optic Neuritis	Inverse variance weighted	16	-1.28312	0.518609	0.0133551	-2.29959	-0.266647	0.277171	0.100299	0.765944
Mycoplasmatales abundance in stool	Optic Neuritis	Simple mode	16	-1.84632	1.19899	0.144413	-4.19635	0.503703	0.157816	0.0150504	1.65484
Mycoplasmatales abundance in stool	Optic Neuritis	Weighted mode	16	-1.49226	1.06656	0.182112	-3.58273	0.598206	0.224864	0.0277997	1.81885
Negativibacillus massiliensis abundance in stool	Optic Neuritis	MR Egger	18	-0.0655335	0.618251	0.916901	-1.2773	1.14624	0.936568	0.278788	3.14633
Negativibacillus massiliensis abundance in stool	Optic Neuritis	Weighted median	18	0.568582	0.327094	0.0821608	-0.0725219	1.20969	1.76576	0.930045	3.35243
Negativibacillus massiliensis abundance in stool	Optic Neuritis	Inverse variance weighted	18	0.5727	0.255198	0.0248234	0.072512	1.07289	1.77305	1.07521	2.92381
Negativibacillus massiliensis abundance in stool	Optic Neuritis	Simple mode	18	0.429979	0.594904	0.479647	-0.736032	1.59599	1.53723	0.479011	4.93321
Negativibacillus massiliensis abundance in stool	Optic Neuritis	Weighted mode	18	0.370841	0.568158	0.522674	-0.742749	1.48443	1.44895	0.475804	4.41245
Romboutsia ilealis abundance in stool	Optic Neuritis	MR Egger	17	-0.287967	0.526738	0.592626	-1.32037	0.744439	0.749786	0.267036	2.10526
Romboutsia ilealis abundance in stool	Optic Neuritis	Weighted median	17	-0.480246	0.281242	0.087713	-1.03148	0.0709892	0.618631	0.356479	1.07357
Romboutsia ilealis abundance in stool	Optic Neuritis	Inverse variance weighted	17	-0.452878	0.205887	0.0278326	-0.856417	-0.0493385	0.635796	0.424681	0.951859
Romboutsia ilealis abundance in stool	Optic Neuritis	Simple mode	17	-0.601688	0.477617	0.225818	-1.53782	0.334441	0.547886	0.214849	1.39716
Romboutsia ilealis abundance in stool	Optic Neuritis	Weighted mode	17	-0.594733	0.452915	0.207663	-1.48245	0.292981	0.55171	0.227081	1.34042
Syntrophorhabdia abundance in stool	Optic Neuritis	MR Egger	13	3.1488	1.59061	0.0733177	0.0311973	6.2664	23.308	1.03169	526.577
Syntrophorhabdia abundance in stool	Optic Neuritis	Weighted median	13	1.38834	0.866312	0.109027	-0.309634	3.08631	4.00818	0.733716	21.8961
Syntrophorhabdia abundance in stool	Optic Neuritis	Inverse variance weighted	13	0.977201	0.156209	5.81e-05	0.483836	2.86017	2.65701	1.95625	3.60878
Syntrophorhabdia abundance in stool	Optic Neuritis	Simple mode	13	1.18707	1.33465	0.391259	-1.42885	3.80299	3.27746	0.239584	44.835
Syntrophorhabdia abundance in stool	Optic Neuritis	Weighted mode	13	1.26056	1.33546	0.363834	-1.35695	3.87806	3.52738	0.257444	48.3305
Tepidanaerobacteraceae abundance in stool	Optic Neuritis	MR Egger	12	1.17384	0.752723	0.149948	-0.301497	2.64918	3.23439	0.73971	14.1424
Tepidanaerobacteraceae abundance in stool	Optic Neuritis	Weighted median	12	0.909911	0.472678	0.054228	-0.0165387	1.83636	2.4841	0.983597	6.27367
Tepidanaerobacteraceae abundance in stool	Optic Neuritis	Inverse variance weighted	12	0.750197	0.355482	0.0348269	0.0534521	1.44694	2.11742	1.05491	4.2501
Tepidanaerobacteraceae abundance in stool	Optic Neuritis	Simple mode	12	1.15265	0.759047	0.157082	-0.335084	2.64038	3.16657	0.715278	14.0185
Tepidanaerobacteraceae abundance in stool	Optic Neuritis	Weighted mode	12	1.37058	0.733183	0.0884098	-0.066458	2.80762	3.93763	0.935702	16.5704
UBA1777 sp900319835 abundance in stool	Optic Neuritis	MR Egger	17	2.19719	0.889122	0.0259378	0.454508	3.93987	8.99967	1.5754	51.4118
UBA1777 sp900319835 abundance in stool	Optic Neuritis	Weighted median	17	1.13921	0.501499	0.0231106	0.156268	2.12214	3.12428	1.16914	8.34901
UBA1777 sp900319835 abundance in stool	Optic Neuritis	Inverse variance weighted	17	0.749907	0.344502	0.0294967	0.0746824	1.42513	2.1168	1.07754	4.15841
UBA1777 sp900319835 abundance in stool	Optic Neuritis	Simple mode	17	1.32933	0.829742	0.128689	-0.296962	2.95563	3.77852	0.743072	19.2138
UBA1777 sp900319835 abundance in stool	Optic Neuritis	Weighted mode	17	1.3012	0.824957	0.134292	-0.315715	2.91812	3.67371	0.729267	18.5064
