# Supplementary material for: Multi-omics Mendelian Randomization Reveals Immunometabolic Signatures of the Gut Microbiota in Optic Neuritis and the Potential Therapeutic Role of Vitamin B6
Source: Mol Neurobiol. 2025 Apr 11;62(8):10499–510. doi: 10.1007/s12035-025-04923-4 (PMC12289774; doi:10.1007/s12035-025-04923-4)
Supplement: Supplementary file 3 — Supplementary file3 (XLS 174 KB) [file 12035_2025_4923_MOESM3_ESM.xls]

## Sheet: Sheet1
Table S3 The MR result of Immune cells and ON
outcome	exposure	method	nsnp	b	se	pval	pve	FDR
ON	HLA DR++ monocyte %leukocyte	Inverse variance weighted	4	0.844958	0.14642	7.89e-09	0.195322	5.76759e-06
ON	HLA DR on monocyte	Inverse variance weighted	5	0.419791	0.0818065	2.87e-07	0.587605	0.000104899
ON	HLA DR on CD14+ CD16- monocyte	Inverse variance weighted	11	0.301908	0.0742482	4.78e-05	0.860968	0.0116473
ON	CD8 on CM CD8br T	Inverse variance weighted	9	-0.358848	0.0972861	0.000225509	0.407065	0.0412118
ON	CD8 on TD CD8br T	Inverse variance weighted	10	-0.255684	0.0748961	0.000640528	0.408412	0.0936452
ON	HLA DR on CD14+ CD16+ monocyte	Inverse variance weighted	11	-0.377564	0.113668	0.000894859	1.00035	0.109024
ON	HLA DR on CD14+ monocyte	Inverse variance weighted	11	0.294282	0.089991	0.00107501	0.829489	0.112261
ON	CD80 on myeloid DC	Inverse variance weighted	14	0.239634	0.0749742	0.0013924	0.691015	0.12723
ON	Secreting Treg %CD4	Inverse variance weighted	15	0.20843	0.0685715	0.0023689	0.591645	0.192407
ON	FSC-A on NKT	Inverse variance weighted	5	0.454028	0.154504	0.00329675	0.16791	0.222011
ON	CD25 on IgD+ CD24+ B	Inverse variance weighted	11	0.232169	0.079117	0.0033408	0.579224	0.222011
ON	HLA DR on CD33br HLA DR+ CD14dim M	Inverse variance weighted	9	0.24021	0.0845993	0.00452001	0.420423	0.275344
ON	Naive DN (CD4-CD8-) %DN T	Inverse variance weighted	12	0.362471	0.130954	0.00564142	0.362651	0.309148
ON	CD25 on unsw mem B	Inverse variance weighted	14	0.188958	0.0686585	0.00592075	0.716462	0.309148
ON	HLA DR++ monocyte %monocyte	Inverse variance weighted	9	0.395895	0.147495	0.00727221	0.41423	0.336069
ON	HVEM on T cell	Inverse variance weighted	11	-0.171869	0.0645559	0.00776005	0.361071	0.336069
ON	CD25 on transitional B	Inverse variance weighted	11	0.255053	0.0958868	0.00781556	0.416678	0.336069
ON	CD28 on CD39+ resting Treg	Inverse variance weighted	11	0.24465	0.0937594	0.00907186	0.389817	0.344441
ON	CD3 on CD39+ activated Treg	Inverse variance weighted	13	0.134739	0.0518099	0.00930471	0.89532	0.344441
ON	HVEM on EM CD4+ T	Inverse variance weighted	9	-0.231412	0.0891319	0.00942384	0.320432	0.344441
ON	CD8 on EM CD8br T	Inverse variance weighted	14	-0.167799	0.0655028	0.010416	0.558901	0.356684
ON	HLA DR+ CD4+ %T cell	Inverse variance weighted	8	-0.413478	0.162763	0.0110735	0.37764	0.356684
ON	CD3 on Naive CD4+ T	Inverse variance weighted	18	0.116325	0.0458752	0.0112226	1.17289	0.356684
ON	CD25++ CD8br %T cell	Inverse variance weighted	10	-0.192323	0.0763726	0.0117949	0.31679	0.359254
ON	CX3CR1 on monocyte	Inverse variance weighted	17	-0.142159	0.0576542	0.0136742	0.906641	0.386301
ON	IgD- CD38dim AC B	Inverse variance weighted	11	0.26983	0.109665	0.0138743	0.332113	0.386301
ON	HLA DR on HLA DR+ NK	Inverse variance weighted	15	0.25565	0.10561	0.0154907	0.940324	0.386301
ON	HLA DR+ T cell%lymphocyte	Inverse variance weighted	11	-0.148867	0.0617568	0.0159292	0.657266	0.386301
ON	CD20 on IgD+ CD38br B	Inverse variance weighted	18	0.393809	0.164038	0.016363	0.721034	0.386301
ON	T cell %leukocyte	Inverse variance weighted	12	0.208884	0.0874702	0.0169374	0.365249	0.386301
ON	CX3CR1 on CD14+ CD16- monocyte	Inverse variance weighted	17	-0.12283	0.0516492	0.0173988	0.992393	0.386301
ON	HLA DR+ CD4+ AC	Inverse variance weighted	12	-0.391241	0.165019	0.0177458	0.475074	0.386301
ON	SSC-A on granulocyte	Inverse variance weighted	14	-0.167481	0.0706816	0.0178113	0.660507	0.386301
ON	CD3 on CD45RA+ CD4+ Treg	Inverse variance weighted	15	0.119175	0.0503636	0.0179675	1.05062	0.386301
ON	CD25++ CD8br AC Treg	Inverse variance weighted	19	-0.139553	0.0607154	0.0215347	0.614792	0.445201
ON	CD127- CD8br %T cell Treg	Inverse variance weighted	4	-0.333304	0.145442	0.0219251	0.130884	0.445201
ON	CD28 on activated Treg	Inverse variance weighted	9	0.219037	0.0962849	0.0229126	0.378989	0.452679
ON	HLA DR on CD33dim HLA DR+ CD11b+ M	Inverse variance weighted	13	-0.28126	0.125047	0.0244971	0.663444	0.471247
ON	CD25 on CD24+ CD27+ B	Inverse variance weighted	15	0.155567	0.071787	0.0302301	0.779987	0.552156
ON	CD8 on CD28- CD8br Treg	Inverse variance weighted	13	0.198428	0.0920738	0.031154	0.456185	0.552156
ON	CD45 on granulocyte	Inverse variance weighted	8	-0.244857	0.113753	0.0313553	0.258258	0.552156
ON	HLA DR+ T cell%T cell	Inverse variance weighted	12	-0.194483	0.090547	0.0317244	0.694335	0.552156
ON	CD8br AC	Inverse variance weighted	12	-0.184336	0.0878879	0.0359578	0.395494	0.611282
ON	CCR2 on CD14+ CD16+ monocyte	Inverse variance weighted	14	-0.193054	0.0932043	0.0383304	0.481134	0.617719
ON	CD3 on CM CD4+ T	Inverse variance weighted	14	0.116693	0.0564672	0.0387748	0.888808	0.617719
ON	HLA DR on HSC M	Inverse variance weighted	12	0.194413	0.094139	0.038907	0.618362	0.617719
ON	CD20 on naive-mature B cell	Inverse variance weighted	14	0.209184	0.102047	0.0403757	0.557948	0.617719
ON	FSC-A on CD4+	Inverse variance weighted	11	0.594072	0.290076	0.0405616	0.385883	0.617719
ON	HLA DR on CD33br HLA DR+ CD14- M	Inverse variance weighted	12	0.134191	0.0664156	0.0433347	0.701802	0.631329
ON	HLA DR+ CD8br AC	Inverse variance weighted	21	-0.115376	0.0571325	0.0434412	0.896269	0.631329
ON	Leukocyte AC	Inverse variance weighted	11	-0.435864	0.21671	0.0442964	0.344076	0.631329
ON	EM CD8br %CD8br T	Inverse variance weighted	11	0.229403	0.11468	0.0454591	0.500221	0.631329
ON	CD45RA- CD28- CD8br AC Treg	Inverse variance weighted	43	0.000627161	0.000313977	0.0457735	1.50044	0.631329
ON	Transitional %lymphocyte B	Inverse variance weighted	15	0.297338	0.150013	0.0474697	0.46872	0.633062
ON	CD28+ CD45RA+ CD8br AC Treg	Inverse variance weighted	17	-0.234496	0.118964	0.0487072	0.548054	0.633062
ON	CD11c on granulocyte	Inverse variance weighted	12	0.153984	0.0786006	0.0501051	0.563259	0.633062
ON	CD3- lymphocyte %lymphocyte	Inverse variance weighted	10	-0.202296	0.103479	0.0505896	0.398559	0.633062
ON	T cell %lymphocyte	Inverse variance weighted	10	0.202296	0.103479	0.0505896	0.398559	0.633062
ON	HVEM on CM CD8br	Inverse variance weighted	10	-0.161547	0.0828159	0.0510953	0.363307	0.633062
ON	CD20- %B cell	Inverse variance weighted	7	-0.300362	0.154866	0.05244	0.207336	0.638894
ON	SSC-A on monocyte	Inverse variance weighted	13	0.096604	0.0507991	0.057212	1.24839	0.666807
ON	CD19 on IgD+ CD38dim	Inverse variance weighted	12	0.188175	0.0992068	0.0578551	0.417069	0.666807
ON	CD14 on CD33br HLA DR+ CD14dim	Inverse variance weighted	10	0.133898	0.0708187	0.058663	0.313324	0.666807
ON	CD3 on CD39+ CD4+	Inverse variance weighted	11	0.105883	0.0561164	0.0591811	0.847421	0.666807
ON	CD39 on granulocyte	Inverse variance weighted	13	-0.150378	0.0799721	0.0600562	0.444761	0.666807
ON	CD19 on IgD+ CD24-	Inverse variance weighted	15	0.17555	0.0940586	0.0619873	0.494887	0.666807
ON	Secreting Treg AC	Inverse variance weighted	10	-0.190735	0.10252	0.0628197	0.325229	0.666807
ON	HLA DR on HLA DR+ T cell	Inverse variance weighted	6	0.243948	0.131164	0.0629038	0.248145	0.666807
ON	CD24 on transitional	Inverse variance weighted	11	0.195661	0.105216	0.0629408	0.383805	0.666807
ON	Activated Treg %CD4 Treg	Inverse variance weighted	13	-0.151878	0.0824842	0.0655785	0.399779	0.677
ON	HLA DR on CD14- CD16+ monocyte	Inverse variance weighted	12	-0.276915	0.150533	0.0658325	1.0278	0.677
ON	HVEM on CM CD4+	Inverse variance weighted	3	-0.361974	0.197486	0.066816	0.132644	0.677
ON	CD3- lymphocyte AC	Inverse variance weighted	12	-0.174251	0.0955568	0.0682228	0.363227	0.677
ON	Naive-mature B cell %B cell	Inverse variance weighted	18	-0.137224	0.0757189	0.0699425	0.581916	0.677
ON	Secreting Treg % CD4 Treg	Inverse variance weighted	15	0.10605	0.0588988	0.0717742	0.776755	0.677
ON	CD28 on resting Treg	Inverse variance weighted	15	0.138222	0.0772528	0.0735803	0.891878	0.677
ON	CD3 on CD28+ CD4+	Inverse variance weighted	16	0.127874	0.0715676	0.0739756	0.830442	0.677
ON	CD11b on Mo MDSC	Inverse variance weighted	7	0.0936257	0.0525784	0.0749634	0.356653	0.677
ON	CD8br %leukocyte	Inverse variance weighted	8	-0.496908	0.280371	0.0763404	0.265891	0.677
ON	CD25 on CD45RA+ CD4 not Treg	Inverse variance weighted	7	0.211547	0.119551	0.0768082	0.25408	0.677
ON	CCR2 on granulocyte	Inverse variance weighted	8	-0.203885	0.115254	0.0768937	0.324844	0.677
ON	SSC-A on CD4+	Inverse variance weighted	16	0.398247	0.225331	0.0771639	0.5627	0.677
ON	CD28+ DN (CD4-CD8-) AC	Inverse variance weighted	5	-0.306691	0.173754	0.0775491	0.160166	0.677
ON	CD45RA+ CD8br %CD8br	Inverse variance weighted	13	-0.162275	0.0930306	0.0811027	0.582126	0.677
ON	CD45RA+ CD8br AC	Inverse variance weighted	10	-0.484747	0.278661	0.0819366	0.404499	0.677
ON	CD27 on memory B cell	Inverse variance weighted	17	0.119205	0.0687388	0.0828863	1.11007	0.677
ON	CD3 on CD28- CD8br	Inverse variance weighted	11	0.139431	0.0805682	0.0835239	0.398942	0.677
ON	CD14 on Mo MDSC	Inverse variance weighted	8	0.114835	0.066543	0.0843972	0.252747	0.677
ON	CD19 on IgD+ CD38br	Inverse variance weighted	12	-0.156688	0.0910605	0.085305	0.491615	0.677
ON	CD11c on monocyte	Inverse variance weighted	12	0.131879	0.0767784	0.0858586	0.459119	0.677
ON	IgD- CD38- %B cell	Inverse variance weighted	8	-0.219593	0.127957	0.0861338	0.246331	0.677
ON	CD24+ CD27+ AC	Inverse variance weighted	11	0.174795	0.102652	0.0886087	0.359491	0.677
ON	SSC-A on B cell	Inverse variance weighted	8	-0.16277	0.0957725	0.0892168	0.242503	0.677
ON	CD28 on CD4 Treg	Inverse variance weighted	11	0.156959	0.0925532	0.0899081	0.448013	0.677
ON	B cell %lymphocyte	Inverse variance weighted	22	-0.100879	0.0597891	0.0915552	0.760566	0.677
ON	CD45RA- CD4+ %T cell	Inverse variance weighted	12	0.415673	0.247926	0.09362	0.397511	0.677
ON	HVEM on EM CD8br	Inverse variance weighted	7	-0.186375	0.111715	0.0952551	0.254722	0.677
ON	CD45RA on naive CD8br	Inverse variance weighted	14	-0.129432	0.077782	0.0961055	0.463613	0.677
ON	CD28- DN (CD4-CD8-) AC	Inverse variance weighted	16	0.137262	0.0827393	0.0971224	0.54164	0.677
ON	CD45 on CD4+	Inverse variance weighted	8	0.50242	0.304331	0.0987587	0.249486	0.677
ON	CD28 on secreting Treg	Inverse variance weighted	9	0.13596	0.0824563	0.0991724	0.437697	0.677
ON	IgD- CD24- %lymphocyte	Inverse variance weighted	11	-0.149468	0.0907662	0.0996125	0.324934	0.677
ON	IgD+ CD24+ AC	Inverse variance weighted	15	-0.163104	0.0991758	0.100054	0.512593	0.677
ON	CD4+ AC	Inverse variance weighted	12	-0.453783	0.276953	0.101321	0.396141	0.677
ON	CD11b on CD14+ monocyte	Inverse variance weighted	10	0.0776677	0.0474347	0.101555	0.565019	0.677
ON	TD CD4+ %CD4+	Inverse variance weighted	11	0.453454	0.279149	0.104288	0.499673	0.677
ON	CD28 on CD28+ CD4+	Inverse variance weighted	13	0.144602	0.0892996	0.105386	0.614334	0.677
ON	CD3 on CD39+ CD8br	Inverse variance weighted	11	0.123319	0.0762302	0.105724	0.522802	0.677
ON	CD20- CD38- %B cell	Inverse variance weighted	9	-0.202817	0.125453	0.105946	0.271463	0.677
ON	Activated & secreting Treg AC	Inverse variance weighted	8	-0.193937	0.120658	0.107982	0.269744	0.677
ON	HVEM on TD CD4+	Inverse variance weighted	10	-0.132282	0.0823369	0.108143	0.324209	0.677
ON	Resting Treg AC	Inverse variance weighted	17	-0.218861	0.136292	0.108313	0.674367	0.677
ON	CD20 on IgD+	Inverse variance weighted	16	0.156147	0.0977207	0.110067	0.624967	0.677
ON	SSC-A on CD14+ monocyte	Inverse variance weighted	16	0.0878621	0.0557133	0.114786	1.17503	0.677
ON	CD3 on CD45RA- CD4+	Inverse variance weighted	18	0.0826776	0.052566	0.115757	0.937877	0.677
ON	BAFF-R on CD20- CD38-	Inverse variance weighted	6	0.151109	0.0963897	0.116953	0.334185	0.677
ON	HSC AC	Inverse variance weighted	7	0.127791	0.0816203	0.117424	0.230306	0.677
ON	HLA DR+ T cell AC	Inverse variance weighted	17	-0.109318	0.0702106	0.119468	0.784734	0.677
ON	CD3 on TD CD8br	Inverse variance weighted	12	0.159854	0.102764	0.119815	0.406346	0.677
ON	CD86+ plasmacytoid DC AC	Inverse variance weighted	12	0.14861	0.0955622	0.119918	0.366369	0.677
ON	CD25 on CD20- CD38-	Inverse variance weighted	10	-0.140561	0.0904604	0.120223	0.301981	0.677
ON	CD11c+ monocyte AC	Inverse variance weighted	5	-0.260923	0.168131	0.120686	0.15179	0.677
ON	SSC-A on NK	Inverse variance weighted	12	0.124409	0.080588	0.122647	0.470045	0.677
ON	Memory B cell %B cell	Inverse variance weighted	18	0.126526	0.0823145	0.124269	0.601894	0.677
ON	CD14 on CD33dim HLA DR+ CD11b+	Inverse variance weighted	6	-0.177172	0.115447	0.124867	0.251237	0.677
ON	CCR2 on CD14- CD16-	Inverse variance weighted	6	0.182409	0.118869	0.124899	0.24415	0.677
ON	CD38 on IgD+ CD24-	Inverse variance weighted	11	0.13215	0.0862977	0.12569	0.412645	0.677
ON	TD CD4+ %T cell	Inverse variance weighted	11	0.433359	0.283205	0.125969	0.527231	0.677
ON	CD3 on CD28+ CD45RA+ CD8br	Inverse variance weighted	18	0.0757221	0.0496497	0.127228	1.08097	0.677
ON	Activated & secreting Treg %CD4+	Inverse variance weighted	13	0.112179	0.0739097	0.129069	0.504716	0.677
ON	CD28+ CD45RA- CD8br %CD8br	Inverse variance weighted	9	0.391387	0.258096	0.129408	0.339486	0.677
ON	EM CD4+ %T cell	Inverse variance weighted	13	0.392413	0.25896	0.129686	0.452074	0.677
ON	CD25 on CD39+ secreting Treg	Inverse variance weighted	6	-0.175491	0.115946	0.130137	0.208441	0.677
ON	TD CD8br %T cell	Inverse variance weighted	5	0.275138	0.18188	0.130344	0.190492	0.677
ON	CD28- CD8dim %CD8dim	Inverse variance weighted	8	0.205355	0.136218	0.13167	0.269886	0.677
ON	HLA DR on myeloid DC	Inverse variance weighted	9	-0.0734829	0.0487644	0.131837	1.01101	0.677
ON	CD20- CD38- %lymphocyte	Inverse variance weighted	9	-0.240049	0.159344	0.131944	0.279297	0.677
ON	CD24 on IgD+ CD38br	Inverse variance weighted	15	-0.109897	0.0730164	0.1323	0.524614	0.677
ON	HLA DR+ CD8br %lymphocyte	Inverse variance weighted	17	-0.0976068	0.0648613	0.132362	0.793937	0.677
ON	CD45RA+ CD8br %T cell	Inverse variance weighted	11	-0.259561	0.172818	0.133114	0.372102	0.677
ON	Monocyte AC	Inverse variance weighted	13	0.14679	0.0978162	0.13344	0.412706	0.677
ON	CD19 on IgD+	Inverse variance weighted	13	0.13865	0.0925095	0.133933	0.427336	0.677
ON	CD3 on CD28+ CD45RA- CD8br	Inverse variance weighted	13	0.102472	0.0686388	0.135458	0.626168	0.677
ON	T cell AC	Inverse variance weighted	8	-0.574326	0.3857	0.136475	0.281447	0.677
ON	CD20 on IgD+ CD24+	Inverse variance weighted	13	0.503746	0.340266	0.138754	0.466024	0.677
ON	CD38 on naive-mature B cell	Inverse variance weighted	13	0.139082	0.0943075	0.140274	0.540153	0.677
ON	IgD- CD38br %B cell	Inverse variance weighted	12	-0.154512	0.105147	0.141702	0.380534	0.677
ON	CD62L- plasmacytoid DC AC	Inverse variance weighted	13	0.136962	0.0932845	0.142045	0.528066	0.677
ON	CD16-CD56 on HLA DR+ NK	Inverse variance weighted	12	-0.128406	0.0876187	0.142781	0.464236	0.677
ON	CD19 on transitional	Inverse variance weighted	15	-0.153846	0.104997	0.142856	0.515143	0.677
ON	CD3 on CD8br	Inverse variance weighted	10	0.14062	0.0960722	0.143279	0.558704	0.677
ON	Lymphocyte AC	Inverse variance weighted	6	-0.69348	0.474496	0.143876	0.204157	0.677
ON	IgD on IgD+	Inverse variance weighted	11	0.0779183	0.0535029	0.1453	0.698412	0.677
ON	CD28- CD127- CD25++ CD8br AC	Inverse variance weighted	12	-0.24978	0.171823	0.146027	0.377195	0.677
ON	CD19 on sw mem	Inverse variance weighted	15	0.111622	0.0767924	0.146069	0.495233	0.677
ON	CD4+ CD8dim %leukocyte	Inverse variance weighted	12	-0.124144	0.085563	0.146807	0.604385	0.677
ON	IgD- CD38br AC	Inverse variance weighted	7	0.166312	0.114674	0.146973	0.208789	0.677
ON	CD11c+ HLA DR++ monocyte AC	Inverse variance weighted	9	-0.178043	0.122822	0.14717	0.270994	0.677
ON	CD20 on CD20- CD38-	Inverse variance weighted	6	0.320233	0.22182	0.148835	0.177635	0.677
ON	CD33br HLA DR+ CD14dim %CD33br HLA DR+	Inverse variance weighted	10	-0.116277	0.0805938	0.149089	0.308755	0.677
ON	CD28 on CD45RA+ CD4+	Inverse variance weighted	11	0.137644	0.0954077	0.149107	0.567534	0.677
ON	CD4+ CD8dim %lymphocyte	Inverse variance weighted	10	-0.127246	0.0890372	0.152965	0.558419	0.690232
ON	IgD+ CD24- %lymphocyte	Inverse variance weighted	13	0.158659	0.112431	0.158196	0.394919	0.694983
ON	CD11c on myeloid DC	Inverse variance weighted	19	0.101269	0.0718877	0.158922	0.772889	0.694983
ON	Activated Treg AC	Inverse variance weighted	2	-0.383865	0.274231	0.161578	0.0586957	0.694983
ON	CD4 Treg %CD4	Inverse variance weighted	10	0.179643	0.128417	0.161842	0.351914	0.694983
ON	CD4 Treg AC	Inverse variance weighted	11	-0.147803	0.105703	0.162028	0.33906	0.694983
ON	HVEM on CD45RA- CD4+	Inverse variance weighted	10	-0.121039	0.0873102	0.165651	0.357436	0.694983
ON	CM CD4+ AC	Inverse variance weighted	14	-0.312682	0.22588	0.166273	0.45569	0.694983
ON	CD28+ DN (CD4-CD8-) %T cell	Inverse variance weighted	13	-0.138041	0.100124	0.167985	0.406851	0.694983
ON	CD8br and CD8dim %leukocyte	Inverse variance weighted	8	-0.229397	0.166787	0.16901	0.275872	0.694983
ON	CD14- CD16+ monocyte %monocyte	Inverse variance weighted	9	0.12837	0.0933882	0.169261	0.472537	0.694983
ON	CD14- CD16- AC	Inverse variance weighted	13	-0.118549	0.0863612	0.16984	0.524284	0.694983
ON	CD3 on CD39+ resting Treg	Inverse variance weighted	7	0.131618	0.096001	0.170373	0.350286	0.694983
ON	CD8br NKT AC	Inverse variance weighted	15	-0.267204	0.194992	0.170583	0.558381	0.694983
ON	Transitional %B cell	Inverse variance weighted	8	-0.165456	0.121121	0.171928	0.236333	0.694983
ON	CD3 on CM CD8br	Inverse variance weighted	11	0.0978904	0.0717128	0.172242	0.613311	0.694983
ON	CD25 on CD4 Treg	Inverse variance weighted	10	0.142211	0.104182	0.172243	0.300835	0.694983
ON	CD8dim %T cell	Inverse variance weighted	10	0.139142	0.102255	0.173601	0.399923	0.694983
ON	CD20 on IgD+ CD38dim	Inverse variance weighted	20	0.153181	0.112721	0.174167	0.840602	0.694983
ON	CD20 on sw mem	Inverse variance weighted	18	0.14934	0.110045	0.174756	0.766584	0.694983
ON	TD DN (CD4-CD8-) AC	Inverse variance weighted	8	0.142413	0.104959	0.174831	0.27943	0.694983
ON	CD25 on CD39+ activated Treg	Inverse variance weighted	7	-0.16685	0.123031	0.175045	0.231843	0.694983
ON	Plasmacytoid DC AC	Inverse variance weighted	12	-0.109977	0.0812387	0.175814	0.44274	0.694983
ON	CD38 on IgD+	Inverse variance weighted	8	0.21547	0.159621	0.177054	0.264002	0.694983
ON	CD45 on T cell	Inverse variance weighted	8	0.524248	0.388526	0.177233	0.244096	0.694983
ON	CD127 on CD45RA+ CD4+	Inverse variance weighted	12	-0.301776	0.223936	0.177786	0.496192	0.694983
ON	HLA DR+ CD8br %T cell	Inverse variance weighted	17	-0.0900484	0.067435	0.181766	0.803248	0.706761
ON	NK %lymphocyte	Inverse variance weighted	11	-0.111469	0.0837531	0.183215	0.493963	0.707397
ON	HVEM on naive CD8br	Inverse variance weighted	12	-0.170524	0.128631	0.184946	0.397784	0.707397
ON	CD25 on IgD+	Inverse variance weighted	12	0.133057	0.10047	0.185387	0.517447	0.707397
ON	CD19 on IgD- CD38br	Inverse variance weighted	9	0.113713	0.0859437	0.185801	0.27279	0.707397
ON	CD3- lymphocyte %leukocyte	Inverse variance weighted	8	-0.1427	0.108689	0.18921	0.260363	0.712715
ON	Activated & resting Treg % CD4 Treg	Inverse variance weighted	13	-0.0859048	0.0654558	0.189382	0.721042	0.712715
ON	CD127- CD8br AC	Inverse variance weighted	5	-0.264543	0.202407	0.191218	0.171602	0.712715
ON	CD127 on CD45RA- CD4 not Treg	Inverse variance weighted	8	-0.194379	0.14906	0.192221	0.248953	0.712715
ON	DP (CD4+CD8+) %leukocyte	Inverse variance weighted	15	0.109009	0.0836958	0.192766	0.554186	0.712715
ON	CD62L- monocyte AC	Inverse variance weighted	9	0.122274	0.0942835	0.194673	0.3492	0.712715
ON	IgD on IgD+ CD38-	Inverse variance weighted	13	0.0985991	0.076065	0.19489	0.640727	0.712715
ON	IgD+ AC	Inverse variance weighted	6	0.204215	0.158148	0.196603	0.192605	0.712715
ON	CD3 on EM CD4+	Inverse variance weighted	13	0.0955192	0.0739944	0.196739	0.713554	0.712715
ON	FSC-A on NK	Inverse variance weighted	11	0.145061	0.112448	0.197041	0.439785	0.712715
ON	CD20 on IgD+ CD24-	Inverse variance weighted	17	0.123111	0.0956205	0.197922	0.659235	0.712715
ON	Sw mem AC	Inverse variance weighted	14	0.121317	0.0944418	0.198944	0.436064	0.712884
ON	CD25++ CD8br %CD8br	Inverse variance weighted	11	-0.0974238	0.076386	0.202163	0.365442	0.717159
ON	CD8 on CD39+ CD8br	Inverse variance weighted	14	0.087595	0.0688076	0.203003	0.571941	0.717159
ON	Naive CD4+ AC	Inverse variance weighted	11	-0.357085	0.28067	0.203281	0.402059	0.717159
ON	CD14+ CD16- monocyte %monocyte	Inverse variance weighted	11	-0.11388	0.0896649	0.204062	0.589126	0.717159
ON	PDL-1 on CD14- CD16-	Inverse variance weighted	13	-0.113139	0.0903744	0.210611	0.418195	0.733673
ON	CD25 on IgD+ CD38-	Inverse variance weighted	10	0.122796	0.0984274	0.212183	0.447411	0.733673
ON	CD62L- HLA DR++ monocyte %monocyte	Inverse variance weighted	5	-0.167005	0.134076	0.212909	0.150365	0.733673
ON	HLA DR on CD33dim HLA DR+ CD11b-	Inverse variance weighted	12	-0.172898	0.139568	0.215416	0.643869	0.733673
ON	CD14- CD16+ monocyte AC	Inverse variance weighted	11	0.113272	0.0918296	0.217387	0.511005	0.733673
ON	CD3 on naive CD8br	Inverse variance weighted	18	0.0625647	0.0507542	0.217688	1.09036	0.733673
ON	FSC-A on lymphocyte	Inverse variance weighted	9	0.406546	0.330786	0.21906	0.279583	0.733673
ON	CD4 on TD CD4+	Inverse variance weighted	11	0.103029	0.0839306	0.219618	0.363111	0.733673
ON	CD19 on IgD+ CD38- naive	Inverse variance weighted	7	-0.11787	0.0962602	0.220765	0.207048	0.733673
ON	CX3CR1 on CD14- CD16-	Inverse variance weighted	7	-0.118341	0.0966496	0.220788	0.476961	0.733673
ON	CD45RA- CD28- CD8br %T cell	Inverse variance weighted	21	-0.0146098	0.0119452	0.221305	0.731316	0.733673
ON	FSC-A on HLA DR+ CD8br	Inverse variance weighted	7	0.160851	0.131826	0.222398	0.214747	0.733673
ON	CD38 on IgD+ CD38dim	Inverse variance weighted	14	0.0867569	0.0711365	0.222623	0.647529	0.733673
ON	CD45 on CD33br HLA DR+	Inverse variance weighted	9	-0.104057	0.0853563	0.222812	0.27762	0.733673
ON	CD3 on activated & secreting Treg	Inverse variance weighted	14	0.0747921	0.0616305	0.224917	0.927144	0.735756
ON	CD28 on CD39+ activated Treg	Inverse variance weighted	8	0.12107	0.099881	0.225457	0.37989	0.735756
ON	CD25hi AC	Inverse variance weighted	9	-0.132027	0.109753	0.228995	0.321161	0.743981
ON	CM DN (CD4-CD8-) %T cell	Inverse variance weighted	3	0.243625	0.204372	0.233235	0.0947251	0.754402
ON	CD16-CD56 on NKT	Inverse variance weighted	16	-0.081369	0.068545	0.235193	0.927049	0.756705
ON	Gr MDSC AC	Inverse variance weighted	10	0.0978299	0.0825569	0.236017	0.347419	0.756705
ON	CD25 on CD28+ CD4+	Inverse variance weighted	9	0.339246	0.288964	0.240392	0.351487	0.767365
ON	CD20 on unsw mem	Inverse variance weighted	15	0.114353	0.0982289	0.244366	0.567729	0.769285
ON	CD45RA+ CD28- CD8br %T cell	Inverse variance weighted	19	0.0136567	0.0117678	0.245839	0.603103	0.769285
ON	CD127 on CD28+ DN (CD4-CD8-)	Inverse variance weighted	9	-0.133098	0.114853	0.246514	0.268046	0.769285
ON	IgD- CD38br %lymphocyte	Inverse variance weighted	14	0.10094	0.0873364	0.247778	0.425915	0.769285
ON	CD27 on CD20- CD38-	Inverse variance weighted	11	-0.129071	0.111979	0.24906	0.326663	0.769285
ON	CD20 on IgD- CD38-	Inverse variance weighted	15	0.165569	0.144067	0.250452	0.56818	0.769285
ON	CD19 on IgD- CD38dim	Inverse variance weighted	14	-0.108682	0.0947023	0.251125	0.475801	0.769285
ON	CD4+ CD8dim AC	Inverse variance weighted	8	-0.112077	0.0977318	0.251471	0.421498	0.769285
ON	CD28 on activated & secreting Treg	Inverse variance weighted	11	0.101799	0.0889515	0.252446	0.479509	0.769285
ON	CD45 on NK	Inverse variance weighted	17	-0.121533	0.106227	0.25259	0.587513	0.769285
ON	TD CD8br %CD8br	Inverse variance weighted	7	0.14919	0.130551	0.253135	0.317865	0.769285
ON	CD4 on monocyte	Inverse variance weighted	9	-0.112135	0.0985693	0.255278	0.341089	0.769285
ON	CX3CR1 on CD14+ CD16+ monocyte	Inverse variance weighted	17	-0.0644788	0.0567819	0.256144	0.875671	0.769285
ON	CD45RA- CD4+ %CD4+	Inverse variance weighted	15	0.274311	0.242264	0.257515	0.500416	0.769285
ON	HLA DR on B cell	Inverse variance weighted	12	-0.0593494	0.0524741	0.258046	1.13411	0.769285
ON	CD4 Treg %T cell	Inverse variance weighted	8	-0.126757	0.112258	0.258828	0.254633	0.769285
ON	FSC-A on plasmacytoid DC	Inverse variance weighted	13	0.0949923	0.084136	0.258884	0.470943	0.769285
ON	CD127- CD8br %CD8br	Inverse variance weighted	5	0.18531	0.164948	0.261248	0.166906	0.773169
ON	EM DN (CD4-CD8-) %DN	Inverse variance weighted	16	-0.0938779	0.0838196	0.262714	0.530324	0.774371
ON	CD28 on CD28+ CD45RA- CD8br	Inverse variance weighted	10	0.116525	0.104507	0.264855	0.30641	0.777546
ON	CD24 on IgD+ CD38-	Inverse variance weighted	10	-0.121882	0.110271	0.269033	0.37779	0.784623
ON	CD45RA on resting Treg	Inverse variance weighted	9	-0.0677731	0.0613655	0.269412	0.561161	0.784623
ON	CD25 on IgD+ CD38- naive	Inverse variance weighted	13	-0.0774557	0.071	0.275306	0.489052	0.793866
ON	CD39+ secreting Treg %CD4 Treg	Inverse variance weighted	12	0.074312	0.0681263	0.275362	0.88903	0.793866
ON	CD25hi %CD4+	Inverse variance weighted	13	0.23433	0.215261	0.276337	0.497344	0.793866
ON	BAFF-R on IgD+ CD38br	Inverse variance weighted	17	-0.0487264	0.0448165	0.27693	1.86526	0.793866
ON	TD DN (CD4-CD8-) %T cell	Inverse variance weighted	13	0.129611	0.119756	0.279122	0.42846	0.797025
ON	TD DN (CD4-CD8-) %DN	Inverse variance weighted	17	0.0758887	0.0707505	0.28344	0.570375	0.802895
ON	FSC-A on B cell	Inverse variance weighted	6	-0.120455	0.112637	0.284887	0.173785	0.802895
ON	CD3 on activated Treg	Inverse variance weighted	12	0.0672671	0.0629739	0.285442	0.861807	0.802895
ON	CD19 on IgD- CD38-	Inverse variance weighted	10	0.101233	0.0953741	0.288496	0.311164	0.802895
ON	CD20 on IgD- CD38br	Inverse variance weighted	5	0.153407	0.144616	0.288785	0.155647	0.802895
ON	HLA DR on HLA DR+ CD8br	Inverse variance weighted	9	-0.141705	0.133656	0.289044	0.273984	0.802895
ON	NKT AC	Inverse variance weighted	22	0.0652685	0.0618488	0.291292	0.85871	0.802895
ON	CX3CR1 on CD14- CD16+ monocyte	Inverse variance weighted	10	-0.121055	0.114923	0.292176	0.377284	0.802895
ON	CD4+ %leukocyte	Inverse variance weighted	5	-0.176928	0.168332	0.293227	0.157312	0.802895
ON	IgD- CD24- %B cell	Inverse variance weighted	7	0.208627	0.198775	0.293919	0.21569	0.802895
ON	HLA DR+ NK %CD3- lymphocyte	Inverse variance weighted	14	-0.0838632	0.0799313	0.29409	0.941432	0.802895
ON	Plasmacytoid DC %DC	Inverse variance weighted	13	0.0692077	0.0661043	0.295124	0.767647	0.802895
ON	CD8br NKT %lymphocyte	Inverse variance weighted	13	-0.256509	0.245176	0.295457	0.48891	0.802895
ON	CM DN (CD4-CD8-) %DN	Inverse variance weighted	4	0.137614	0.132184	0.29784	0.12106	0.806375
ON	CD20 on IgD- CD38dim	Inverse variance weighted	20	0.108235	0.105076	0.302979	0.831961	0.807074
ON	IgD on IgD+ CD38dim	Inverse variance weighted	15	0.048081	0.0470274	0.306589	0.907189	0.807074
ON	CM DN (CD4-CD8-) AC	Wald ratio	1	-3.29166	3.23849	0.30943	0.0320077	0.807074
ON	CD25 on sw mem	Inverse variance weighted	11	-0.111453	0.109793	0.310047	0.601349	0.807074
ON	TCRgd AC	Inverse variance weighted	10	-0.104601	0.103156	0.310577	0.298544	0.807074
ON	CD3 on CD4 Treg	Inverse variance weighted	14	0.0670696	0.0661442	0.310587	0.941776	0.807074
ON	NK AC	Inverse variance weighted	12	-0.0941404	0.0928853	0.310815	0.44712	0.807074
ON	CD25 on secreting Treg	Inverse variance weighted	8	-0.114706	0.113438	0.311933	0.27085	0.807074
ON	CCR7 on naive CD8br	Inverse variance weighted	11	0.0803741	0.0795414	0.312271	0.380013	0.807074
ON	Granulocyte AC	Inverse variance weighted	13	-0.095369	0.0945829	0.313305	0.392575	0.807074
ON	HLA DR+ CD4+ %lymphocyte	Inverse variance weighted	11	-0.162182	0.161085	0.314026	0.480414	0.807074
ON	CD4 on CD4 Treg	Inverse variance weighted	16	-0.0938065	0.0938313	0.317439	0.521198	0.807074
ON	CD28- CD8br AC	Inverse variance weighted	11	-0.151532	0.152133	0.319228	0.387263	0.807074
ON	Unsw Mem %lymphocyte	Inverse variance weighted	15	-0.104183	0.104627	0.319372	0.536747	0.807074
ON	CD27 on IgD+ CD38- unsw mem	Inverse variance weighted	13	0.0542969	0.054591	0.319925	0.89591	0.807074
ON	FSC-A on HLA DR+ NK	Inverse variance weighted	10	0.118373	0.119019	0.319942	0.632115	0.807074
ON	NKT %lymphocyte	Inverse variance weighted	18	0.0723614	0.0731356	0.322461	0.748458	0.807074
ON	CD20- %lymphocyte	Inverse variance weighted	8	-0.106227	0.107462	0.322906	0.231365	0.807074
ON	Activated & resting Treg AC	Inverse variance weighted	13	-0.19937	0.20178	0.323126	0.432472	0.807074
ON	Transitional AC	Inverse variance weighted	18	0.0879615	0.089108	0.323577	0.565093	0.807074
ON	CD4RA on TD CD4+	Inverse variance weighted	11	-0.0725161	0.0736429	0.324772	0.36493	0.807074
ON	HLA DR on CD14- CD16-	Inverse variance weighted	12	0.125162	0.127113	0.324798	0.6595	0.807074
ON	CD86+ myeloid DC AC	Inverse variance weighted	8	0.0648003	0.0662392	0.327937	0.782676	0.807074
ON	CD16+ monocyte %monocyte	Inverse variance weighted	10	0.0846444	0.08676	0.329255	0.560404	0.807074
ON	CD8dim AC	Inverse variance weighted	11	0.0839916	0.0860984	0.329297	0.409801	0.807074
ON	CD45RA on CD39+ resting Treg	Inverse variance weighted	15	-0.068636	0.0704251	0.329761	0.468789	0.807074
ON	IgD- CD27- AC	Inverse variance weighted	13	-0.0835274	0.0860873	0.331915	0.516527	0.807074
ON	CD28- CD8br %T cell	Inverse variance weighted	9	-0.300662	0.310747	0.33327	0.291233	0.807074
ON	CD19 on naive-mature B cell	Inverse variance weighted	15	0.0927569	0.0960246	0.334059	0.474528	0.807074
ON	CD39+ resting Treg %resting Treg	Inverse variance weighted	17	-0.0351384	0.0364124	0.334539	1.72625	0.807074
ON	CD28 on CD39+ CD4+	Inverse variance weighted	9	0.0651587	0.0675454	0.334713	0.833375	0.807074
ON	CD64 on CD14- CD16-	Inverse variance weighted	9	-0.0986253	0.102843	0.337562	0.34794	0.807074
ON	CD4 on CD39+ secreting Treg	Inverse variance weighted	15	0.0668467	0.0698364	0.338472	0.633606	0.807074
ON	SSC-A on HLA DR+ NK	Inverse variance weighted	14	0.082339	0.0860934	0.338875	0.794466	0.807074
ON	BAFF-R on transitional	Inverse variance weighted	15	-0.0480372	0.0503142	0.339707	1.67931	0.807074
ON	SSC-A on HLA DR+ CD4+	Inverse variance weighted	12	0.221999	0.23288	0.340451	0.359719	0.807074
ON	CD11c on CD62L+ myeloid DC	Inverse variance weighted	17	0.0653798	0.0686173	0.340682	0.66992	0.807074
ON	DP (CD4+CD8+) %T cell	Inverse variance weighted	15	0.0756657	0.0794453	0.340881	0.567495	0.807074
ON	CD4 on resting Treg	Inverse variance weighted	6	-0.193552	0.203473	0.341482	0.204019	0.807074
ON	CD24 on unsw mem	Inverse variance weighted	14	-0.151934	0.15998	0.342261	0.624803	0.807074
ON	CD11b on basophil	Inverse variance weighted	11	0.0559566	0.0590802	0.343573	0.420877	0.807562
ON	CD45 on HLA DR+ CD8br	Inverse variance weighted	8	0.0804948	0.0854496	0.346185	0.254776	0.808264
ON	CD19 on memory B cell	Inverse variance weighted	12	0.104409	0.111014	0.34696	0.403526	0.808264
ON	Lymphocyte %leukocyte	Inverse variance weighted	12	0.0954147	0.101499	0.347189	0.371183	0.808264
ON	CD19 on PB/PC	Inverse variance weighted	13	-0.101272	0.108663	0.351345	0.399844	0.814116
ON	CD62L on monocyte	Inverse variance weighted	11	-0.0628661	0.0678949	0.354481	0.562674	0.814116
ON	CD45 on HLA DR+ NK	Inverse variance weighted	5	0.13447	0.145881	0.356644	0.14463	0.814116
ON	CD19 on IgD+ CD24+	Inverse variance weighted	18	-0.0757779	0.0823694	0.357585	0.60542	0.814116
ON	Basophil AC	Inverse variance weighted	14	0.0421613	0.0459711	0.359077	0.634748	0.814116
ON	HLA DR on HLA DR+ CD4+	Inverse variance weighted	6	0.195055	0.212844	0.359445	0.197305	0.814116
ON	Naive CD8br AC	Inverse variance weighted	15	-0.147856	0.161394	0.359605	0.478532	0.814116
ON	NKT %T cell	Inverse variance weighted	21	0.0641825	0.0701403	0.360161	0.844406	0.814116
ON	HLA DR on CD33- HLA DR+	Inverse variance weighted	9	-0.0709913	0.0776979	0.360883	0.641677	0.814116
ON	CD45 on Mo MDSC	Inverse variance weighted	5	-0.0758743	0.0833367	0.362583	0.147917	0.814116
ON	CD25hi CD45RA- CD4 not Treg %CD4+	Inverse variance weighted	13	0.185524	0.203838	0.362743	0.512534	0.814116
ON	CD45 on HLA DR+ T cell	Inverse variance weighted	9	-0.0821169	0.0903185	0.363248	0.350832	0.814116
ON	CD3 on NKT	Inverse variance weighted	9	0.1008	0.111083	0.36418	0.310655	0.814116
ON	T/B	Inverse variance weighted	13	0.0695439	0.0774225	0.369058	0.47894	0.821192
ON	CD64 on CD14- CD16+ monocyte	Inverse variance weighted	14	-0.080726	0.0900893	0.370217	0.532001	0.821192
ON	CD33dim HLA DR- AC	Inverse variance weighted	13	0.042034	0.0470541	0.37169	0.57726	0.821192
ON	CD28+ CD45RA- CD8br %T cell	Inverse variance weighted	14	-0.0805175	0.0902336	0.37222	0.508631	0.821192
ON	FSC-A on HLA DR+ CD4+	Inverse variance weighted	9	-0.105454	0.118363	0.372963	0.27826	0.821192
ON	Granulocyte %leukocyte	Inverse variance weighted	11	-0.108927	0.12306	0.376072	0.343808	0.824266
ON	CD4 on EM CD4+	Inverse variance weighted	8	-0.156027	0.176805	0.377517	0.400669	0.824266
ON	CD25 on IgD+ CD38br	Inverse variance weighted	10	0.0790306	0.089901	0.379356	0.449843	0.824266
ON	CD4 on naive CD4+	Inverse variance weighted	14	-0.0801091	0.0911935	0.379699	0.548211	0.824266
ON	IgD+ CD38- %lymphocyte	Inverse variance weighted	14	0.0879361	0.10065	0.382293	0.456237	0.824266
ON	BAFF-R on CD20-	Inverse variance weighted	8	0.0982833	0.112687	0.383112	0.365262	0.824266
ON	CD45 on NKT	Inverse variance weighted	7	-0.0977336	0.112477	0.384889	0.220093	0.824266
ON	IgD+ CD38dim %lymphocyte	Inverse variance weighted	19	-0.0720829	0.0830813	0.385603	0.586248	0.824266
ON	BAFF-R on IgD- CD38br	Inverse variance weighted	10	0.0841217	0.0971136	0.38637	0.481601	0.824266
ON	DN (CD4-CD8-) %leukocyte	Inverse variance weighted	10	0.0912684	0.105387	0.386473	0.384329	0.824266
ON	IgD- CD27- %B cell	Inverse variance weighted	10	-0.0773989	0.0894264	0.386762	0.551158	0.824266
ON	CD45 on Gr MDSC	Inverse variance weighted	7	0.0664919	0.0773581	0.390046	0.219107	0.826799
ON	CD28- CD127- CD25++ CD8br %CD8br	Inverse variance weighted	8	0.0933677	0.108664	0.390213	0.241465	0.826799
ON	CD28 on CD28+ CD45RA+ CD8br	Inverse variance weighted	8	0.0962097	0.11269	0.393242	0.573192	0.827953
ON	HLA DR++ monocyte AC	Inverse variance weighted	12	-0.175158	0.205463	0.393933	0.409631	0.827953
ON	CD14+ CD16+ monocyte %monocyte	Inverse variance weighted	16	-0.0582042	0.0685623	0.395924	0.983029	0.827953
ON	CD62L on CD62L+ plasmacytoid DC	Inverse variance weighted	9	0.0674333	0.0798731	0.398527	0.444575	0.827953
ON	CD28- CD8dim AC	Inverse variance weighted	17	0.0574481	0.068101	0.398908	0.544531	0.827953
ON	CD28- CD25++ CD8br %CD8br	Inverse variance weighted	13	0.0807132	0.0959783	0.400374	0.396067	0.827953
ON	CD45 on lymphocyte_duplicate	Inverse variance weighted	10	-0.0709901	0.084483	0.400746	0.301431	0.827953
ON	CD64 on CD14+ CD16+ monocyte	Inverse variance weighted	19	0.0485323	0.0578127	0.401203	1.15964	0.827953
ON	IgD on IgD+ CD24-	Inverse variance weighted	15	0.0464581	0.0556222	0.403581	0.948525	0.827953
ON	IgD+ CD38br %lymphocyte	Inverse variance weighted	14	0.102998	0.123992	0.406152	0.441026	0.827953
ON	CD40 on monocytes	Inverse variance weighted	17	0.0368366	0.0444379	0.407135	1.23747	0.827953
ON	CD33dim HLA DR+ CD11b- AC	Inverse variance weighted	13	-0.0513117	0.0620314	0.40813	0.474675	0.827953
ON	CD20 on CD24+ CD27+	Inverse variance weighted	15	-0.0878684	0.106402	0.408907	0.623673	0.827953
ON	CD24 on IgD- CD38-	Inverse variance weighted	13	-0.0636526	0.0778129	0.413345	0.524685	0.827953
ON	CD19 on B cell	Inverse variance weighted	12	-0.0803099	0.0981843	0.413385	0.380066	0.827953
ON	CD45 on CD33- HLA DR+	Inverse variance weighted	11	0.0496268	0.0606785	0.413434	0.414696	0.827953
ON	CD14 on CD14+ CD16- monocyte	Inverse variance weighted	11	-0.0939797	0.114974	0.4137	0.373016	0.827953
ON	CD27 on unsw mem	Inverse variance weighted	23	0.0418769	0.05128	0.414139	1.36599	0.827953
ON	CD39+ resting Treg AC	Inverse variance weighted	16	0.0602787	0.0739211	0.414817	1.12551	0.827953
ON	BAFF-R on naive-mature B cell	Inverse variance weighted	15	-0.0353114	0.0433127	0.414921	1.85963	0.827953
ON	CD28+ CD45RA- CD8dim %CD8dim	Inverse variance weighted	12	-0.0733656	0.0902352	0.41619	0.382268	0.827953
ON	TCRgd %lymphocyte	Inverse variance weighted	8	-0.167367	0.205983	0.41649	0.243566	0.827953
ON	SSC-A on HLA DR+ CD8br	Inverse variance weighted	11	-0.124348	0.153607	0.418214	0.34569	0.827953
ON	IgD+ CD24- AC	Inverse variance weighted	9	0.122209	0.151044	0.418459	0.270528	0.827953
ON	Resting Treg %CD4	Inverse variance weighted	17	0.0643717	0.0798176	0.419963	0.771302	0.827953
ON	CD20 on IgD+ CD38- unsw mem	Inverse variance weighted	14	0.0597266	0.0741416	0.420488	0.430749	0.827953
ON	CD20 on IgD+ CD38-	Inverse variance weighted	15	0.0639293	0.079504	0.421339	0.539939	0.827953
ON	Myeloid DC AC	Inverse variance weighted	9	0.0623537	0.0782954	0.425805	0.717789	0.833756
ON	FSC-A on HLA DR+ T cell	Inverse variance weighted	6	-0.11441	0.143899	0.426573	0.184116	0.833756
ON	CD4 on activated Treg	Inverse variance weighted	5	0.0991752	0.125478	0.429307	0.208409	0.835335
ON	EM CD8br AC	Inverse variance weighted	14	-0.106296	0.134593	0.429666	0.444936	0.835335
ON	CD8dim %leukocyte	Inverse variance weighted	11	0.0698169	0.0886654	0.431036	0.416412	0.835776
ON	CD8 on NKT	Inverse variance weighted	9	-0.197844	0.252431	0.433184	0.321463	0.836464
ON	DN (CD4-CD8-) NKT AC	Inverse variance weighted	20	0.0624193	0.0797272	0.43368	0.851193	0.836464
ON	CD28+ CD45RA- CD8dim %T cell	Inverse variance weighted	11	-0.0638061	0.0817204	0.434928	0.357662	0.836665
ON	IgD+ CD38br %B cell	Inverse variance weighted	13	0.056715	0.0730368	0.437438	0.407897	0.839284
ON	CD28- CD8br %CD8br	Inverse variance weighted	14	-0.0771865	0.100428	0.442143	0.47193	0.84391
ON	CM CD8br %CD8br	Inverse variance weighted	17	-0.0660511	0.0859563	0.442234	0.514211	0.84391
ON	CD45 on CD33br HLA DR+ CD14dim	Inverse variance weighted	5	-0.082655	0.107907	0.443687	0.149489	0.84391
ON	IgD on unsw mem	Inverse variance weighted	15	-0.126155	0.16498	0.444467	0.883403	0.84391
ON	CD45 on CD14+ monocyte	Inverse variance weighted	8	-0.0911198	0.120962	0.451275	0.260207	0.852288
ON	CD39+ CD8br %CD8br	Inverse variance weighted	11	0.0658889	0.0879803	0.453915	1.02216	0.852288
ON	PB/PC %lymphocyte	Inverse variance weighted	8	-0.0895506	0.120202	0.456272	0.256861	0.852288
ON	CD25hi CD45RA- CD4 not Treg %T cell	Inverse variance weighted	11	-0.0550908	0.0741774	0.45767	0.41966	0.852288
ON	CD25 on CD39+ CD4 Treg	Inverse variance weighted	9	-0.0945893	0.127361	0.457671	0.302569	0.852288
ON	CD39+ activated Treg AC	Inverse variance weighted	23	-0.0250984	0.0338042	0.457806	1.65932	0.852288
ON	Sw mem %B cell	Inverse variance weighted	8	-0.116911	0.157469	0.457822	0.249818	0.852288
ON	IgD- CD38- %lymphocyte	Inverse variance weighted	12	-0.0742921	0.100151	0.458207	0.379107	0.852288
ON	TD CD4+ AC	Inverse variance weighted	5	0.211652	0.286086	0.459408	0.193238	0.852353
ON	IgD- CD38dim %lymphocyte	Inverse variance weighted	12	0.0666015	0.090483	0.46169	0.401115	0.854419
ON	CD39+ activated Treg %CD4 Treg	Inverse variance weighted	10	-0.0294554	0.0402996	0.464834	1.33695	0.858066
ON	CD127 on CD4+	Inverse variance weighted	9	0.0704722	0.0977455	0.470924	0.302014	0.862185
ON	CD39+ CD4+ %CD4+	Inverse variance weighted	17	-0.0442994	0.0619881	0.474829	1.13453	0.862185
ON	CD28- CD8dim %T cell	Inverse variance weighted	16	-0.0591819	0.0828356	0.474949	0.53002	0.862185
ON	Naive CD4+ %CD4+	Inverse variance weighted	19	-0.146861	0.205682	0.475216	0.632333	0.862185
ON	CD39 on CD39+ CD4+	Inverse variance weighted	13	-0.0236456	0.0331183	0.475244	1.44725	0.862185
ON	CD39 on monocyte	Inverse variance weighted	12	-0.0669212	0.0938193	0.475661	0.385876	0.862185
ON	CD24 on sw mem	Inverse variance weighted	15	0.0617271	0.0866414	0.47619	0.653168	0.862185
ON	CD20 on IgD- CD24-	Inverse variance weighted	13	-0.129397	0.182279	0.477774	0.442293	0.862185
ON	CD8br NKT %T cell	Inverse variance weighted	14	-0.075454	0.106377	0.478135	0.513081	0.862185
ON	CD39 on CD39+ CD8br	Inverse variance weighted	9	0.0669523	0.0945472	0.478861	0.335147	0.862185
ON	CD40 on CD14- CD16+ monocyte	Inverse variance weighted	15	0.036262	0.0515006	0.481365	1.38878	0.863361
ON	CD86+ plasmacytoid DC %DC	Inverse variance weighted	16	0.0610824	0.087005	0.482644	0.572764	0.863361
ON	CM CD8br AC	Inverse variance weighted	10	-0.181523	0.25892	0.483256	0.309942	0.863361
ON	CD14+ CD16+ monocyte AC	Inverse variance weighted	11	-0.0562976	0.0807557	0.485718	0.78208	0.863361
ON	FSC-A on granulocyte	Inverse variance weighted	12	-0.0576578	0.0830233	0.487383	0.542801	0.863361
ON	CD80 on CD62L+ myeloid DC	Inverse variance weighted	12	0.0823897	0.119597	0.49089	0.576721	0.863361
ON	BAFF-R on IgD+ CD38dim	Inverse variance weighted	15	-0.0309984	0.0450623	0.491515	1.87558	0.863361
ON	CD62L- DC %DC	Inverse variance weighted	10	-0.059481	0.0871071	0.494702	0.785113	0.863361
ON	BAFF-R on IgD+ CD24-	Inverse variance weighted	14	-0.0307428	0.0450576	0.495049	1.84996	0.863361
ON	CD62L on CD62L+ DC	Inverse variance weighted	16	0.0523966	0.0768801	0.495532	0.556238	0.863361
ON	CD39+ CD8br AC	Inverse variance weighted	15	0.0464838	0.0683396	0.496385	1.15314	0.863361
ON	CD45 on CD33dim HLA DR+ CD11b-	Inverse variance weighted	8	0.0576041	0.0850806	0.498372	0.234845	0.863361
ON	IgD on IgD+ CD38br	Inverse variance weighted	16	0.0439026	0.0652538	0.501076	1.07821	0.863361
ON	IgD+ CD24+ %B cell	Inverse variance weighted	9	0.0681382	0.101501	0.502026	0.2835	0.863361
ON	CD86 on granulocyte	Inverse variance weighted	10	-0.0798162	0.119004	0.502412	0.344784	0.863361
ON	CD45RA- CD28- CD8br %CD8br	Inverse variance weighted	15	-0.00349053	0.00520824	0.502734	0.618181	0.863361
ON	IgD+ CD38br AC	Inverse variance weighted	13	0.0714638	0.10673	0.50313	0.43347	0.863361
ON	CD27 on IgD- CD38br	Inverse variance weighted	11	0.070357	0.107046	0.511013	0.36656	0.863361
ON	CD28- DN (CD4-CD8-) %DN	Inverse variance weighted	11	0.0674456	0.102856	0.512001	0.368529	0.863361
ON	CD28+ DN (CD4-CD8-) %DN	Inverse variance weighted	11	-0.0674456	0.102856	0.512001	0.368529	0.863361
ON	Naive DN (CD4-CD8-) AC	Inverse variance weighted	8	0.125849	0.192145	0.512489	0.251359	0.863361
ON	IgD+ %Lymphocyte	Inverse variance weighted	12	0.104577	0.159834	0.512928	0.417755	0.863361
ON	CD25 on IgD- CD24-	Inverse variance weighted	17	-0.0546711	0.0836787	0.513534	0.607075	0.863361
ON	FSC-A on myeloid DC	Inverse variance weighted	11	0.0434969	0.0668079	0.514999	0.541001	0.863361
ON	CD39+ CD8br %T cell	Inverse variance weighted	13	0.0490599	0.075573	0.516228	1.07069	0.863361
ON	CD27 on IgD- CD38dim	Inverse variance weighted	21	-0.0298612	0.0463906	0.519776	1.49746	0.863361
ON	CD20- CD38- AC	Inverse variance weighted	9	-0.116007	0.180977	0.521519	0.274952	0.863361
ON	SSC-A on myeloid DC	Inverse variance weighted	8	0.0928714	0.145503	0.523293	0.342039	0.863361
ON	CD64 on CD14+ CD16- monocyte	Inverse variance weighted	21	0.0283433	0.0445604	0.524734	1.5751	0.863361
ON	IgD- CD27- %lymphocyte	Inverse variance weighted	15	0.0518747	0.0815845	0.524881	0.605974	0.863361
ON	CD28 on CD4+	Inverse variance weighted	14	0.0599413	0.0943516	0.525235	0.614078	0.863361
ON	SSC-A on T cell	Inverse variance weighted	13	0.0960101	0.151153	0.525308	0.409947	0.863361
ON	CD8 on CD28+ CD45RA- CD8br	Inverse variance weighted	8	0.0793677	0.125348	0.526617	0.418839	0.863361
ON	CD123 on CD62L+ plasmacytoid DC	Inverse variance weighted	5	0.0660011	0.104423	0.527351	0.271682	0.863361
ON	HVEM on naive CD4+	Inverse variance weighted	8	-0.073919	0.117023	0.527608	0.278725	0.863361
ON	CD28- DN (CD4-CD8-) %T cell	Inverse variance weighted	13	0.0561807	0.0894393	0.52991	0.448086	0.863361
ON	CD123 on plasmacytoid DC	Inverse variance weighted	5	0.0651017	0.104149	0.531919	0.274045	0.863361
ON	BAFF-R on B cell	Inverse variance weighted	13	-0.0296159	0.0474178	0.532252	1.80552	0.863361
ON	CD45RA on TD CD8br	Inverse variance weighted	7	-0.0748851	0.120225	0.533366	0.226194	0.863361
ON	CD86 on myeloid DC	Inverse variance weighted	12	0.0538392	0.0866955	0.53459	0.605802	0.863361
ON	IgD on transitional	Inverse variance weighted	22	0.0370969	0.0597361	0.534591	1.06847	0.863361
ON	IgD+ CD38- %B cell	Inverse variance weighted	10	-0.0781863	0.126106	0.535255	0.333426	0.863361
ON	BAFF-R on IgD+	Inverse variance weighted	13	-0.0292396	0.047163	0.535277	1.81012	0.863361
ON	CD25 on resting Treg	Inverse variance weighted	10	0.0952892	0.15411	0.536365	0.334985	0.863361
ON	CD3 on HLA DR+ CD8br	Inverse variance weighted	13	0.0539464	0.087455	0.537335	0.509053	0.863361
ON	CD45 on CD33- HLA DR-	Inverse variance weighted	8	-0.0576936	0.0935395	0.537377	0.29696	0.863361
ON	CD64 on monocyte	Inverse variance weighted	19	0.0318877	0.0519048	0.538984	1.36799	0.863361
ON	CD4 on CD28+ CD4+	Inverse variance weighted	10	-0.074474	0.121366	0.53946	0.349391	0.863361
ON	CD66b on CD66b++ myeloid cell	Inverse variance weighted	16	0.0399657	0.065202	0.539908	0.483347	0.863361
ON	PDL-1 on monocyte	Inverse variance weighted	9	0.056101	0.0915539	0.540032	0.360827	0.863361
ON	HVEM on CD4+	Inverse variance weighted	12	-0.0613425	0.100158	0.540234	0.40749	0.863361
ON	CD3 on CD28+ DN (CD4-CD8-)	Inverse variance weighted	6	0.080897	0.13237	0.541105	0.178167	0.863361
ON	CCR2 on CD62L+ myeloid DC	Inverse variance weighted	10	-0.0554133	0.0908975	0.542111	0.510258	0.863361
ON	BAFF-R on IgD+ CD38-	Inverse variance weighted	11	-0.0329451	0.0542144	0.543398	1.73322	0.863531
ON	CD11c+ HLA DR++ monocyte %monocyte	Inverse variance weighted	12	0.067879	0.112132	0.544945	0.374754	0.863597
ON	CD39+ CD4+ %T cell	Inverse variance weighted	18	-0.0349246	0.0578163	0.545803	1.13295	0.863597
ON	CD25 on memory B cell	Inverse variance weighted	14	0.0658352	0.109511	0.547723	0.7318	0.864483
ON	CD45 on CD66b++ myelod cell	Inverse variance weighted	8	-0.0602945	0.100766	0.549598	0.242318	0.864483
ON	CD25hi CD45RA+ CD4 not Treg AC	Inverse variance weighted	13	0.0434801	0.0729198	0.550993	0.528068	0.864483
ON	CD39+ resting Treg % CD4 Treg	Inverse variance weighted	18	-0.0249228	0.0418081	0.551093	1.9839	0.864483
ON	SSC-A on lymphocyte	Inverse variance weighted	10	0.195226	0.329582	0.553621	0.322438	0.866588
ON	CD19 on IgD- CD27-	Inverse variance weighted	12	-0.0646287	0.109647	0.555578	0.360153	0.867793
ON	CD20 on IgD- CD27-	Inverse variance weighted	15	0.0478583	0.0817868	0.558441	0.553135	0.869131
ON	CD45 on CD33dim HLA DR-	Inverse variance weighted	4	-0.0519196	0.0888111	0.558812	0.124705	0.869131
ON	CD28+ CD45RA+ CD8br %T cell	Inverse variance weighted	15	-0.119865	0.205672	0.56003	0.479492	0.869176
ON	CD11c+ monocyte %monocyte	Inverse variance weighted	11	-0.0397814	0.0685864	0.561902	0.347274	0.869575
ON	Unsw mem AC	Inverse variance weighted	11	0.0646449	0.111671	0.562666	0.366159	0.869575
ON	CD28 on CD28+ DN (CD4-CD8-)	Inverse variance weighted	13	0.0488507	0.0846968	0.564094	0.581454	0.869942
ON	CD34 on HSC	Inverse variance weighted	9	-0.0320908	0.0559522	0.566279	0.41346	0.871473
ON	DP (CD4+CD8+) AC	Inverse variance weighted	7	0.0574108	0.100704	0.568613	0.303245	0.871863
ON	EM CD8br %T cell	Inverse variance weighted	7	0.0565692	0.0993058	0.568917	0.252829	0.871863
ON	CD25 on IgD- CD27-	Inverse variance weighted	11	0.0540807	0.0957195	0.57208	0.442847	0.874875
ON	CD33dim HLA DR+ CD11b+ %CD33dim HLA DR+	Inverse variance weighted	12	0.0277339	0.0493974	0.574495	0.666763	0.876734
ON	CD25 on CD39+ CD4+	Inverse variance weighted	11	0.0269723	0.0487283	0.579904	1.11021	0.882093
ON	CD62L- monocyte %monocyte	Inverse variance weighted	15	-0.0434587	0.0792009	0.583201	0.622404	0.882093
ON	CD25 on CD45RA- CD4 not Treg	Inverse variance weighted	12	0.0536184	0.0977542	0.583347	0.496451	0.882093
ON	CD24+ CD27+ %lymphocyte	Inverse variance weighted	14	0.0634028	0.115689	0.583661	0.510242	0.882093
ON	PB/PC %B cell	Inverse variance weighted	17	0.0449732	0.0825967	0.586103	0.519105	0.882093
ON	CD62L- CD86+ myeloid DC AC	Inverse variance weighted	10	-0.0311106	0.0574223	0.587966	0.956661	0.882093
ON	CD11b on CD33dim HLA DR-	Inverse variance weighted	13	-0.0314368	0.0581018	0.588463	0.479429	0.882093
ON	CCR2 on plasmacytoid DC	Inverse variance weighted	11	0.0380876	0.0706296	0.589708	0.591128	0.882093
ON	CD28 on CD45RA- CD4 not Treg	Inverse variance weighted	10	0.0483548	0.089774	0.590144	0.514083	0.882093
ON	CCR2 on CD62L+ plasmacytoid DC	Inverse variance weighted	11	0.038049	0.0707943	0.590951	0.589767	0.882093
ON	FSC-A on CD8br	Inverse variance weighted	8	0.0562329	0.10472	0.59128	0.25407	0.882093
ON	CD127 on CD28+ CD4+	Inverse variance weighted	10	0.0610214	0.114666	0.594612	0.36534	0.883804
ON	CD40 on CD14+ CD16- monocyte	Inverse variance weighted	14	0.0298813	0.056186	0.594845	1.05375	0.883804
ON	HVEM on CD8br	Inverse variance weighted	8	-0.0588229	0.11125	0.596982	0.279718	0.884773
ON	CD38 on IgD- CD38br	Inverse variance weighted	2	0.145294	0.275493	0.597918	0.0602604	0.884773
ON	SSC-A on NKT	Inverse variance weighted	10	-0.0545472	0.1047	0.602377	0.33555	0.885752
ON	CD25 on IgD+ CD24-	Inverse variance weighted	12	0.0415429	0.0799911	0.603521	0.639318	0.885752
ON	CD28- CD25++ CD8br %T cell	Inverse variance weighted	18	0.0569629	0.110302	0.605555	0.548332	0.885752
ON	CD28+ CD45RA- CD8dim AC	Inverse variance weighted	10	0.071719	0.138989	0.605852	0.317634	0.885752
ON	Myeloid DC %DC	Inverse variance weighted	15	0.0335336	0.0650071	0.605962	0.822409	0.885752
ON	CD28+ CD45RA+ CD8dim AC	Inverse variance weighted	16	0.043178	0.0841115	0.607712	0.55783	0.885752
ON	CD45RA+ CD28- CD8br %CD8br	Inverse variance weighted	8	-0.00352122	0.0068867	0.609136	0.282997	0.885752
ON	CD20 on B cell	Inverse variance weighted	16	-0.0632708	0.123923	0.609655	0.601706	0.885752
ON	CD4 on CD4+	Inverse variance weighted	9	0.0393244	0.0771299	0.610159	0.349577	0.885752
ON	B cell AC	Inverse variance weighted	14	-0.0422607	0.083014	0.610697	0.463594	0.885752
ON	CD28- CD25++ CD8br AC	Inverse variance weighted	10	-0.14667	0.290266	0.613351	0.318809	0.887596
ON	DC AC	Inverse variance weighted	12	-0.0360236	0.0719269	0.616487	0.712747	0.887596
ON	CD25hi CD45RA+ CD4 not Treg %T cell	Inverse variance weighted	14	-0.0425966	0.0856439	0.618929	0.578781	0.887596
ON	CD38 on PB/PC	Inverse variance weighted	7	-0.0556286	0.111853	0.618953	0.225804	0.887596
ON	CM CD4+ %T cell	Inverse variance weighted	11	-0.0629682	0.128016	0.622805	0.346775	0.887596
ON	CD45 on HLA DR+ CD4+	Inverse variance weighted	7	0.203049	0.414123	0.623914	0.262672	0.887596
ON	CD16 on CD14+ CD16+ monocyte	Inverse variance weighted	13	-0.0280838	0.0574313	0.624843	1.12435	0.887596
ON	CD38 on CD20-	Inverse variance weighted	7	0.0787698	0.161157	0.624999	0.211466	0.887596
ON	CD8 on CD8br	Inverse variance weighted	13	0.0602367	0.123364	0.625349	0.57378	0.887596
ON	CD8 on naive CD8br	Inverse variance weighted	7	-0.0483648	0.0991031	0.625532	0.408923	0.887596
ON	CD3 on CD39+ secreting Treg	Inverse variance weighted	15	0.0306539	0.0629679	0.626387	0.830064	0.887596
ON	CD4 on CD39+ resting Treg	Inverse variance weighted	4	0.0677516	0.139233	0.626539	0.129778	0.887596
ON	CD3 on HLA DR+ CD4+	Inverse variance weighted	18	-0.031558	0.0651899	0.62832	0.826172	0.888398
ON	CD19 on CD20- CD38-	Inverse variance weighted	10	-0.0562312	0.117084	0.631041	0.311471	0.890523
ON	CD33 on CD33dim HLA DR-	Inverse variance weighted	11	-0.0150851	0.0315448	0.632499	1.01196	0.890861
ON	TCRgd %T cell	Inverse variance weighted	8	0.0677476	0.143422	0.636665	0.243619	0.894872
ON	Unsw mem %B cell	Inverse variance weighted	17	-0.0351817	0.0749663	0.638855	0.53208	0.894872
ON	CD62L- plasmacytoid DC %DC	Inverse variance weighted	7	-0.0476359	0.101554	0.639019	0.452154	0.894872
ON	CD45RA+ CD28- CD8br AC	Inverse variance weighted	187	-5.9e-05	0.000127624	0.643661	6.83911	0.899649
ON	IgD- CD38dim %B cell	Inverse variance weighted	12	-0.0461579	0.100559	0.646225	0.361603	0.901509
ON	CD19 on unsw mem	Inverse variance weighted	11	-0.0513569	0.11396	0.652236	0.396681	0.908161
ON	CD80 on monocyte	Inverse variance weighted	14	0.0335057	0.07507	0.655362	1.02041	0.910779
ON	CD33dim HLA DR+ CD11b+ AC	Inverse variance weighted	18	-0.0235395	0.0529468	0.656618	0.607669	0.910793
ON	CD16 on CD14- CD16+ monocyte	Inverse variance weighted	10	0.0288048	0.0660183	0.662608	1.21384	0.91625
ON	CD28+ CD45RA+ CD8dim %CD8dim	Inverse variance weighted	15	0.0480201	0.110215	0.663059	0.498969	0.91625
ON	BAFF-R on sw mem	Inverse variance weighted	13	-0.0199879	0.0462495	0.665613	1.74561	0.918043
ON	CD62L- CD86+ myeloid DC %DC	Inverse variance weighted	9	-0.027875	0.0650424	0.668238	0.927862	0.919756
ON	CD16-CD56 on NK	Inverse variance weighted	17	0.0224969	0.0528268	0.670209	1.29355	0.919756
ON	CD20 on memory B cell	Inverse variance weighted	22	0.0320113	0.0766301	0.676139	0.792086	0.919756
ON	CD39+ secreting Treg %secreting Treg	Inverse variance weighted	15	0.0246064	0.059005	0.676662	1.00055	0.919756
ON	CD38 on CD3- CD19-	Inverse variance weighted	9	-0.0273761	0.0657285	0.677042	0.295157	0.919756
ON	IgD- CD38- AC	Inverse variance weighted	7	-0.0598352	0.143693	0.67711	0.226385	0.919756
ON	CD62L on CD62L+ myeloid DC	Inverse variance weighted	9	-0.0339838	0.08177	0.677701	0.391699	0.919756
ON	CD8dim NKT %lymphocyte	Inverse variance weighted	15	0.0274525	0.0660857	0.677843	0.709091	0.919756
ON	CD25 on B cell	Inverse variance weighted	10	0.0371092	0.0899568	0.679957	0.473412	0.919756
ON	CD4 on CD45RA+ CD4+	Inverse variance weighted	9	-0.0354455	0.0861061	0.680597	0.387882	0.919756
ON	Resting Treg % CD4 Treg	Inverse variance weighted	15	0.0330627	0.0803439	0.680695	0.818622	0.919756
ON	CD20 on IgD+ CD38- naive	Inverse variance weighted	10	-0.0320986	0.0796594	0.686987	0.298341	0.923391
ON	FSC-A on CD14+ monocyte	Inverse variance weighted	8	-0.0475166	0.118167	0.687599	0.255812	0.923391
ON	CM CD8br %T cell	Inverse variance weighted	7	-0.0550696	0.137227	0.688196	0.212701	0.923391
ON	CD33br HLA DR+ CD14- %CD33br HLA DR+	Inverse variance weighted	9	-0.0329609	0.0822018	0.688438	0.328803	0.923391
ON	CD4 on CD39+ CD4+	Inverse variance weighted	17	0.0219497	0.055216	0.69098	0.97759	0.925104
ON	DN (CD4-CD8-) NKT %T cell	Inverse variance weighted	20	-0.0239856	0.0608879	0.693632	0.889414	0.926956
ON	Mo MDSC AC	Inverse variance weighted	13	-0.0508837	0.130493	0.696585	0.656259	0.927418
ON	CD38 on IgD+ CD38br	Inverse variance weighted	8	-0.0353563	0.0909405	0.697435	0.331201	0.927418
ON	CD62L- myeloid DC %DC	Inverse variance weighted	11	0.030398	0.078282	0.697784	0.922012	0.927418
ON	CD27 on IgD+ CD24+	Inverse variance weighted	21	0.0210673	0.054745	0.700366	1.25717	0.928666
ON	BAFF-R on IgD- CD24-	Inverse variance weighted	13	-0.0165847	0.0432326	0.701263	1.63904	0.928666
ON	CD25 on IgD- CD38-	Inverse variance weighted	9	-0.0332241	0.0881407	0.706215	0.483748	0.929672
ON	CD86 on monocyte	Inverse variance weighted	6	0.0452148	0.120701	0.707957	0.203323	0.929672
ON	CD24+ CD27+ %B cell	Inverse variance weighted	14	0.0301991	0.0815851	0.711267	0.458466	0.929672
ON	CD33dim HLA DR+ CD11b- %CD33dim HLA DR+	Inverse variance weighted	10	-0.0206022	0.0558002	0.711968	0.599802	0.929672
ON	CD3 on secreting Treg	Inverse variance weighted	12	0.0281526	0.0764207	0.712583	0.858845	0.929672
ON	CD28+ CD45RA+ CD8br %CD8br	Inverse variance weighted	9	-0.0498896	0.135795	0.713328	0.292448	0.929672
ON	CD8br %T cell	Inverse variance weighted	8	-0.0606006	0.165517	0.714269	0.254756	0.929672
ON	IgD+ CD38dim %B cell	Inverse variance weighted	7	-0.0529536	0.144664	0.714332	0.229656	0.929672
ON	CD33 on basophil	Inverse variance weighted	13	-0.0117797	0.032227	0.714721	1.13994	0.929672
ON	HVEM on TD CD8br	Inverse variance weighted	12	-0.0231661	0.0641572	0.718037	0.359573	0.929672
ON	Naive CD8br %T cell	Inverse variance weighted	16	-0.0746791	0.206835	0.718057	0.519258	0.929672
ON	CD33 on CD33dim HLA DR+ CD11b+	Inverse variance weighted	16	-0.0141569	0.0392419	0.718279	1.32624	0.929672
ON	CD127 on CD28+ CD45RA- CD8br	Inverse variance weighted	7	-0.0438369	0.121638	0.718556	0.205806	0.929672
ON	CD25hi CD45RA+ CD4 not Treg %CD4+	Inverse variance weighted	12	-0.0275583	0.0775238	0.722229	0.568099	0.930728
ON	CD4 on HLA DR+ CD4+	Inverse variance weighted	9	0.0334046	0.0941469	0.722729	0.314488	0.930728
ON	CD19 on CD24+ CD27+	Inverse variance weighted	20	-0.0277081	0.0785752	0.724365	0.674615	0.930728
ON	CD45 on CD8br	Inverse variance weighted	8	-0.0433398	0.122951	0.724466	0.241508	0.930728
ON	CD11b on CD66b++ myeloid cell	Inverse variance weighted	7	0.0286384	0.0818707	0.726489	0.214353	0.93169
ON	CD25hi CD45RA- CD4 not Treg AC	Inverse variance weighted	7	-0.0382531	0.110898	0.730141	0.298497	0.934111
ON	PB/PC AC	Inverse variance weighted	8	-0.0454123	0.132301	0.731412	0.238515	0.934111
ON	CD45 on basophil	Inverse variance weighted	8	0.0236979	0.0693915	0.73272	0.240301	0.934111
ON	BAFF-R on IgD- CD27-	Inverse variance weighted	12	-0.0147027	0.043815	0.737201	1.61879	0.934111
ON	CD3 on CD4+	Inverse variance weighted	14	-0.0331568	0.0990994	0.737941	0.487205	0.934111
ON	CCR2 on monocyte_duplicate	Inverse variance weighted	12	0.0312554	0.0937165	0.73875	0.577061	0.934111
ON	CD127 on granulocyte	Inverse variance weighted	20	-0.0207456	0.0625702	0.740223	0.861086	0.934111
ON	CD33- HLA DR- AC	Inverse variance weighted	10	-0.0230085	0.0695043	0.740617	0.313295	0.934111
ON	CD4 on activated & secreting Treg	Inverse variance weighted	12	0.0303522	0.0918442	0.741041	0.406431	0.934111
ON	CD11c+ CD62L- monocyte AC	Inverse variance weighted	8	-0.0391255	0.118632	0.741547	0.26072	0.934111
ON	CD24 on IgD+ CD24+	Inverse variance weighted	11	-0.0276465	0.0842115	0.742686	0.570484	0.934111
ON	CD39+ activated Treg %activated Treg	Inverse variance weighted	13	0.0198959	0.0610878	0.744656	1.13673	0.934111
ON	HLA DR+ NK %NK	Inverse variance weighted	14	-0.0245515	0.0755332	0.745149	0.93473	0.934111
ON	Im MDSC AC	Inverse variance weighted	10	-0.0192484	0.0595716	0.746609	0.487808	0.934111
ON	CD27 on PB/PC	Inverse variance weighted	10	0.0390532	0.121329	0.747544	0.3245	0.934111
ON	CD27 on T cell	Inverse variance weighted	10	-0.0274971	0.0865554	0.750726	0.383295	0.935322
ON	PDL-1 on CD14- CD16+ monocyte	Inverse variance weighted	11	0.0255218	0.0804533	0.751073	0.656752	0.935322
ON	CD80 on granulocyte	Inverse variance weighted	22	0.0197758	0.0626871	0.752406	0.77229	0.935389
ON	CD3 on T cell	Inverse variance weighted	20	-0.0229552	0.0733515	0.754321	0.882608	0.936177
ON	CD28 on CD39+ secreting Treg	Inverse variance weighted	11	0.0225333	0.073139	0.758015	0.611209	0.937689
ON	CD33br HLA DR+ AC	Inverse variance weighted	16	-0.0180871	0.0588587	0.758618	0.567237	0.937689
ON	CD33 on CD33br HLA DR+ CD14dim	Inverse variance weighted	14	0.00880342	0.0287842	0.759725	1.1696	0.937689
ON	CD19 on IgD- CD24-	Inverse variance weighted	8	0.0474076	0.155638	0.76067	0.238519	0.937689
ON	DN (CD4-CD8-) %T cell	Inverse variance weighted	8	0.0340958	0.113412	0.763692	0.329957	0.939797
ON	CD62L on granulocyte	Inverse variance weighted	8	0.0407888	0.136925	0.765786	0.246166	0.939797
ON	CD27 on IgD- CD38-	Inverse variance weighted	19	0.0209171	0.0703566	0.766237	1.17928	0.939797
ON	CD4 on CM CD4 +	Inverse variance weighted	8	0.0255069	0.0874792	0.77061	0.348483	0.942683
ON	CD38 on IgD- CD38dim	Inverse variance weighted	8	0.0245655	0.0856852	0.774346	0.42484	0.942683
ON	CD25 on IgD- CD38dim	Inverse variance weighted	12	-0.0251396	0.0879662	0.775041	0.64331	0.942683
ON	BAFF-R on CD24+ CD27+	Inverse variance weighted	14	-0.0128382	0.0451235	0.776018	1.77092	0.942683
ON	CD28+ CD45RA+ CD8dim %T cell	Inverse variance weighted	19	0.0266173	0.0939652	0.776972	0.674424	0.942683
ON	CD66b++ myeloid cell AC	Inverse variance weighted	5	-0.038014	0.136277	0.780286	0.161485	0.942683
ON	CD20- AC	Inverse variance weighted	11	-0.0376812	0.135646	0.781173	0.324279	0.942683
ON	CD3 on resting Treg	Inverse variance weighted	24	-0.0179914	0.0649339	0.781724	0.822331	0.942683
ON	TD CD8br AC	Inverse variance weighted	7	0.037467	0.135749	0.782546	0.230861	0.942683
ON	IgD on IgD+ CD38- unsw mem	Inverse variance weighted	8	0.0193028	0.0702565	0.78351	0.508183	0.942683
ON	CD19 on CD20-	Inverse variance weighted	6	0.0403448	0.147025	0.783772	0.177096	0.942683
ON	IgD+ CD38- AC	Inverse variance weighted	8	-0.0602634	0.219918	0.784064	0.250296	0.942683
ON	CD3 on HLA DR+ T cell	Inverse variance weighted	13	0.0229091	0.0846462	0.786663	0.628521	0.942892
ON	CD39 on CD39+ secreting Treg	Inverse variance weighted	13	-0.00872101	0.0322469	0.786818	1.48345	0.942892
ON	CD45RA- CD4+ AC	Inverse variance weighted	12	-0.0267848	0.101035	0.790928	0.383644	0.943851
ON	CD39+ CD4+ AC	Inverse variance weighted	16	-0.0177198	0.0668794	0.791047	1.05235	0.943851
ON	CD40 on CD14+ CD16+ monocyte	Inverse variance weighted	12	-0.0155628	0.0598455	0.794826	1.04366	0.943851
ON	HLA DR+ NK AC	Inverse variance weighted	8	-0.0225265	0.0871588	0.796057	0.755558	0.943851
ON	CD39+ secreting Treg AC	Inverse variance weighted	14	-0.00912437	0.0354405	0.796827	1.50687	0.943851
ON	CD25 on activated & secreting Treg	Inverse variance weighted	8	0.0249157	0.0970488	0.797384	0.24049	0.943851
ON	CD3 on TD CD4+	Inverse variance weighted	9	0.029523	0.115505	0.79826	0.369336	0.943851
ON	CD27 on CD24+ CD27+	Inverse variance weighted	19	0.0139942	0.0550151	0.79921	1.46449	0.943851
ON	Basophil %CD33dim HLA DR- CD66b-	Inverse variance weighted	12	-0.0137925	0.0545651	0.800445	0.590628	0.943851
ON	CCR2 on myeloid DC	Inverse variance weighted	9	0.0187676	0.0753871	0.8034	0.475115	0.943851
ON	FSC-A on monocyte	Inverse variance weighted	11	0.0293212	0.118125	0.803963	0.370001	0.943851
ON	CD45 on CD33br HLA DR+ CD14-	Inverse variance weighted	11	-0.0182151	0.0739442	0.805422	0.352759	0.943851
ON	CD8 on HLA DR+ CD8br	Inverse variance weighted	10	-0.0415885	0.170088	0.806834	0.35738	0.943851
ON	CD4 on secreting Treg	Inverse variance weighted	14	-0.0164743	0.0674167	0.806948	0.449978	0.943851
ON	CD8dim NKT AC	Inverse variance weighted	17	0.0167748	0.0686605	0.806987	0.737864	0.943851
ON	CD25 on CD39+ resting Treg	Inverse variance weighted	7	0.0272123	0.113387	0.810335	0.214906	0.943857
ON	CD33 on CD33dim HLA DR+ CD11b-	Inverse variance weighted	16	-0.00868481	0.0365029	0.811942	1.32268	0.943857
ON	BAFF-R on IgD- CD38-	Inverse variance weighted	9	-0.0130345	0.0549808	0.8126	1.57811	0.943857
ON	CD25 on IgD+ CD38- unsw mem	Inverse variance weighted	9	-0.0149615	0.0631952	0.81285	0.418506	0.943857
ON	CD62L- myeloid DC AC	Inverse variance weighted	8	0.0245083	0.104036	0.813762	0.800172	0.943857
ON	Naive-mature B cell AC	Inverse variance weighted	13	-0.0242603	0.104153	0.815816	0.397787	0.943857
ON	CD38 on transitional	Inverse variance weighted	14	0.0148313	0.063748	0.816029	0.681514	0.943857
ON	FSC-A on T cell	Inverse variance weighted	9	0.0462953	0.204692	0.821069	0.273838	0.946295
ON	CD25 on IgD+ CD38dim	Inverse variance weighted	11	-0.0235347	0.104337	0.821541	0.542053	0.946295
ON	SSC-A on plasmacytoid DC	Inverse variance weighted	13	-0.0227035	0.100929	0.822021	0.491843	0.946295
ON	CD28 on CD39+ CD8br	Inverse variance weighted	11	0.0243222	0.109386	0.824039	0.367118	0.946807
ON	Activated & resting Treg %CD4+	Inverse variance weighted	16	-0.0158796	0.0718384	0.825056	0.597722	0.946807
ON	CD33 on Gr MDSC	Inverse variance weighted	9	0.00962859	0.0449676	0.830451	0.555197	0.947215
ON	Naive DN (CD4-CD8-) %T cell	Inverse variance weighted	8	0.0405971	0.189619	0.83047	0.260381	0.947215
ON	PDL-1 on CD14+ CD16+ monocyte	Inverse variance weighted	13	0.0184692	0.0878841	0.833548	0.408839	0.947215
ON	IgD on IgD+ CD24+	Inverse variance weighted	13	0.0211491	0.10131	0.834639	0.86391	0.947215
ON	CD28+ CD45RA- CD8br AC	Inverse variance weighted	13	-0.0146677	0.0703371	0.834811	0.468102	0.947215
ON	CD45 on Im MDSC	Inverse variance weighted	3	0.0137844	0.066157	0.834949	0.320637	0.947215
ON	CD20 on transitional	Inverse variance weighted	10	0.0232946	0.113186	0.836941	0.412398	0.947215
ON	EM CD4+ %CD4+	Inverse variance weighted	13	0.0345055	0.167701	0.836982	0.421816	0.947215
ON	BAFF-R on unsw mem	Inverse variance weighted	12	-0.00983905	0.0485985	0.83956	1.68301	0.947215
ON	CD33 on Mo MDSC	Inverse variance weighted	11	-0.0062651	0.031085	0.840271	0.961237	0.947215
ON	EM CD4+ AC	Inverse variance weighted	9	0.0276113	0.137019	0.840297	0.279849	0.947215
ON	CM CD4+ %CD4+	Inverse variance weighted	18	-0.0115702	0.0576596	0.840961	0.561241	0.947215
ON	CD45 on B cell	Inverse variance weighted	8	0.0300243	0.150884	0.842271	0.269938	0.947231
ON	Memory B cell %lymphocyte	Inverse variance weighted	14	0.0180977	0.0927953	0.845371	0.495387	0.949068
ON	Activated & secreting Treg %CD4 Treg	Inverse variance weighted	14	-0.0161966	0.0836664	0.846501	0.774056	0.949068
ON	CD19 on IgD+ CD38-	Inverse variance weighted	13	-0.0177775	0.0937993	0.84968	0.393801	0.950461
ON	CD127 on CD8br	Inverse variance weighted	17	-0.0162452	0.0860995	0.850344	0.530484	0.950461
ON	CD27 on CD20-	Inverse variance weighted	5	0.0289917	0.156267	0.852816	0.14891	0.951575
ON	CD3 on EM CD8br	Inverse variance weighted	10	-0.021272	0.115553	0.853944	0.467958	0.951575
ON	Naive CD8br %CD8br	Inverse variance weighted	11	0.0225779	0.125202	0.856892	0.336862	0.952227
ON	Sw mem %lymphocyte	Inverse variance weighted	9	0.021003	0.11673	0.85721	0.339122	0.952227
ON	CD8 on CD28+ CD45RA+ CD8br	Inverse variance weighted	10	0.00965506	0.0543737	0.859062	0.843298	0.952227
ON	CCR2 on CD14- CD16+ monocyte	Inverse variance weighted	11	-0.0187371	0.107714	0.861903	0.393471	0.952227
ON	Memory B cell AC	Inverse variance weighted	8	0.0202925	0.11807	0.86354	0.266979	0.952227
ON	Naive CD4+ %T cell	Inverse variance weighted	14	-0.0162942	0.0953514	0.864313	0.435533	0.952227
ON	CD8dim NKT %T cell	Inverse variance weighted	13	0.0123009	0.0728026	0.865826	0.651078	0.952227
ON	CD80 on plasmacytoid DC	Inverse variance weighted	10	0.0191768	0.11373	0.866097	0.398627	0.952227
ON	IgD+ CD24- %B cell	Inverse variance weighted	9	-0.0206309	0.124739	0.868634	0.283518	0.952227
ON	CD66b on Gr MDSC	Inverse variance weighted	11	-0.00951805	0.0575876	0.868724	0.332237	0.952227
ON	CD11b on CD33br HLA DR+ CD14dim	Inverse variance weighted	7	0.0138277	0.0843547	0.869792	0.383253	0.952227
ON	CD27 on sw mem	Inverse variance weighted	22	-0.00877369	0.0536767	0.870161	1.63107	0.952227
ON	CD14 on CD14+ CD16+ monocyte	Inverse variance weighted	10	0.0205153	0.127209	0.871879	0.338065	0.952681
ON	Im MDSC %CD33dim HLA DR- CD66b-	Inverse variance weighted	9	0.010428	0.0662585	0.874942	0.327347	0.954601
ON	CD24 on IgD+ CD38- unsw mem	Inverse variance weighted	9	-0.0115158	0.074811	0.877664	0.420836	0.95495
ON	CD45RA on naive CD4+	Inverse variance weighted	15	-0.00989552	0.0643972	0.877875	0.951237	0.95495
ON	HLA DR on DC	Inverse variance weighted	11	0.0118579	0.0783719	0.879737	1.25493	0.955554
ON	CD25 on IgD- CD38br	Inverse variance weighted	10	-0.017626	0.123188	0.886225	0.293399	0.959076
ON	Activated Treg %CD4	Inverse variance weighted	7	0.0194015	0.136266	0.88678	0.215827	0.959076
ON	CD4/CD8br	Inverse variance weighted	5	-0.0324024	0.233461	0.889615	0.157548	0.959076
ON	CD127 on CD28+ CD45RA+ CD8br	Inverse variance weighted	7	-0.0139616	0.101839	0.890955	0.26932	0.959076
ON	CD80 on CD62L+ plasmacytoid DC	Inverse variance weighted	9	-0.0159069	0.117277	0.892109	0.367506	0.959076
ON	Naive-mature B cell %lymphocyte	Inverse variance weighted	11	-0.0183478	0.136034	0.892709	0.33905	0.959076
ON	BAFF-R on memory B cell	Inverse variance weighted	13	-0.00637278	0.0476414	0.893588	1.71986	0.959076
ON	CCR2 on CD14+ CD16- monocyte	Inverse variance weighted	13	0.0104407	0.0781152	0.893673	0.50351	0.959076
ON	CD4 on CD39+ activated Treg	Inverse variance weighted	8	0.0159312	0.121877	0.896001	0.333806	0.959076
ON	IgD+ CD24+ %lymphocyte	Inverse variance weighted	7	-0.0153292	0.118836	0.897362	0.312119	0.959076
ON	CD62L- HLA DR++ monocyte AC	Inverse variance weighted	6	-0.0225451	0.179151	0.899855	0.184262	0.959076
ON	SSC-A on HLA DR+ T cell	Inverse variance weighted	12	0.01364	0.10927	0.900659	0.419333	0.959076
ON	CD4+ %T cell	Inverse variance weighted	9	-0.0291817	0.237083	0.902038	0.268191	0.959076
ON	CD45 on lymphocyte	Inverse variance weighted	11	0.0124046	0.102425	0.903605	0.330323	0.959076
ON	CD39 on CD39+ activated Treg	Inverse variance weighted	14	0.00604383	0.0504736	0.904687	0.952508	0.959076
ON	IgD+ %B cell	Inverse variance weighted	10	0.0140415	0.1178	0.905119	0.310325	0.959076
ON	CD19 on IgD+ CD38- unsw mem	Inverse variance weighted	10	0.00887054	0.0768537	0.908111	0.357513	0.959076
ON	CD86 on CD62L+ myeloid DC	Inverse variance weighted	8	-0.0111053	0.0967065	0.908576	0.251936	0.959076
ON	IgD+ CD38dim AC	Inverse variance weighted	12	0.0140913	0.123307	0.909017	0.366258	0.959076
ON	CD33- HLA DR+ AC	Inverse variance weighted	16	0.00894987	0.0793064	0.910148	0.511545	0.959076
ON	CD25 on activated Treg	Inverse variance weighted	7	0.0189601	0.168733	0.910532	0.214228	0.959076
ON	CD25 on CD4+	Inverse variance weighted	6	-0.0126691	0.12	0.915919	0.211462	0.960874
ON	DN (CD4-CD8-) AC	Inverse variance weighted	13	-0.0105592	0.100506	0.916328	0.457635	0.960874
ON	PDL-1 on CD14+ CD16- monocyte	Inverse variance weighted	9	-0.0161374	0.153965	0.916525	0.277945	0.960874
ON	EM DN (CD4-CD8-) AC	Inverse variance weighted	10	0.00969874	0.0943941	0.918164	0.353281	0.960874
ON	CD11b on Gr MDSC	Inverse variance weighted	5	-0.0109414	0.10734	0.918811	0.152567	0.960874
ON	CD33br HLA DR+ CD14- AC	Inverse variance weighted	13	-0.00641848	0.066482	0.923088	0.469238	0.963968
ON	CD24 on memory B cell	Inverse variance weighted	13	0.00900472	0.099367	0.927794	0.622121	0.9675
ON	CD28- CD127- CD25++ CD8br %T cell	Inverse variance weighted	9	0.0141682	0.159903	0.929396	0.279156	0.96779
ON	BAFF-R on IgD+ CD38- unsw mem	Inverse variance weighted	14	-0.00345427	0.0415072	0.933676	1.24815	0.970863
ON	CD33 on CD33br HLA DR+	Inverse variance weighted	15	0.00223412	0.028864	0.938304	1.2051	0.97429
ON	CD33 on CD66b++ myeloid cell	Inverse variance weighted	13	0.00247183	0.0413435	0.952325	0.926013	0.986961
ON	CD33 on Im MDSC	Inverse variance weighted	14	0.00185865	0.0320786	0.953796	1.12197	0.986961
ON	CD25hi %T cell	Inverse variance weighted	9	0.00538965	0.0945796	0.954557	0.33907	0.986961
ON	CD62L- DC AC	Inverse variance weighted	9	-0.00480284	0.0916299	0.958198	0.790675	0.989325
ON	CD11c+ CD62L- monocyte %monocyte	Inverse variance weighted	12	0.00424227	0.0848937	0.960145	0.369332	0.989815
ON	CD127 on T cell	Inverse variance weighted	11	-0.0043994	0.0954414	0.963234	0.332147	0.989815
ON	IgD- CD24- AC	Inverse variance weighted	7	0.00562828	0.12432	0.96389	0.210265	0.989815
ON	EM DN (CD4-CD8-) %T cell	Inverse variance weighted	15	-0.00351332	0.0780321	0.964088	0.522517	0.989815
ON	CD14+ CD16- monocyte AC	Inverse variance weighted	12	-0.00490607	0.116053	0.96628	0.419427	0.990286
ON	CD33 on CD33br HLA DR+ CD14-	Inverse variance weighted	15	0.00117819	0.0287177	0.967275	1.21103	0.990286
ON	B cell % CD3- lymphocyte	Inverse variance weighted	14	0.00303066	0.0770176	0.968611	0.488643	0.990286
ON	SSC-A on CD8br	Inverse variance weighted	10	0.00502468	0.134536	0.970207	0.307794	0.990533
ON	CCR7 on naive CD4+	Inverse variance weighted	14	-0.00229234	0.0714398	0.974402	0.614174	0.991113
ON	CD86+ myeloid DC %DC	Inverse variance weighted	11	0.00206429	0.0643336	0.974402	0.870377	0.991113
ON	CD33br HLA DR+ CD14dim AC	Inverse variance weighted	10	-0.00180946	0.058981	0.975526	0.382386	0.991113
ON	CD24 on CD24+ CD27+	Inverse variance weighted	10	-0.00255189	0.0944064	0.978435	0.59646	0.991113
ON	CCR2 on monocyte	Inverse variance weighted	12	-0.00286093	0.108232	0.978912	0.444218	0.991113
ON	CD25 on naive-mature B cell	Inverse variance weighted	13	0.00188255	0.0820629	0.981698	0.643187	0.991113
ON	CD33 on CD14+ monocyte	Inverse variance weighted	12	-0.000759447	0.0367628	0.983518	1.15602	0.991113
ON	BAFF-R on IgD+ CD24+	Inverse variance weighted	11	-0.00101872	0.0512944	0.984155	1.55417	0.991113
ON	BAFF-R on IgD+ CD38- naive	Inverse variance weighted	16	-0.000734993	0.0381398	0.984625	1.37739	0.991113
ON	HLA DR on plasmacytoid DC	Inverse variance weighted	14	0.00111965	0.0611981	0.985403	1.35534	0.991113
ON	CD127 on CD28- CD8br	Inverse variance weighted	12	0.00147086	0.0820077	0.98569	0.372578	0.991113
ON	CD24 on IgD- CD38dim	Inverse variance weighted	13	-0.00148365	0.0922295	0.987165	0.646789	0.991233
ON	DN (CD4-CD8-) NKT %lymphocyte	Inverse variance weighted	20	-0.000843873	0.0687757	0.99021	0.868151	0.992927
ON	BAFF-R on IgD- CD38dim	Inverse variance weighted	11	-0.000136461	0.0564919	0.998073	1.58471	0.998337
ON	NK %CD3- lymphocyte	Inverse variance weighted	16	0.000137013	0.0657511	0.998337	0.585237	0.998337
