# Supplementary material for: Multi-omics Mendelian Randomization Reveals Immunometabolic Signatures of the Gut Microbiota in Optic Neuritis and the Potential Therapeutic Role of Vitamin B6
Source: Mol Neurobiol. 2025 Apr 11;62(8):10499–510. doi: 10.1007/s12035-025-04923-4 (PMC12289774; doi:10.1007/s12035-025-04923-4)
Supplement: Supplementary file 4 — Supplementary file4 (XLS 185 KB) [file 12035_2025_4923_MOESM4_ESM.xls]

## Sheet: Sheet1
Table S3 The MR result of Metabolites and ON
outcome	exposure	method	nsnp	b	se	pval	pve
ON	3,4-dihydroxybutyrate	Inverse variance weighted	29	0.377035	0.0992565	0.000145518	0.51923
ON	Thyroxine	Inverse variance weighted	20	-0.393285	0.120325	0.00108112	0.320744
ON	Cysteinylglycine to glutamate ratio	Inverse variance weighted	25	-0.32986	0.102899	0.00134749	0.407215
ON	Behenoylcarnitine (C22)	Inverse variance weighted	28	0.248143	0.0887283	0.00516332	0.530099
ON	Palmitoyl-sphingosine-phosphoethanolamine (d18:1/16:0)	Inverse variance weighted	29	-0.267375	0.0990328	0.00693682	0.463641
ON	Pyridoxate	Inverse variance weighted	20	-0.382093	0.141793	0.00704475	0.306866
ON	1-arachidonylglycerol (20:4)	Inverse variance weighted	22	0.238041	0.0906296	0.00862627	0.491042
ON	N-stearoyl-sphingosine (d18:1/18:0)	Inverse variance weighted	21	-0.279614	0.106827	0.00885939	0.4427
ON	Glycine conjugate of C10H14O2 (1)	Inverse variance weighted	24	0.236976	0.0940552	0.0117509	0.51053
ON	1-linoleoyl-GPE (18:2)	Inverse variance weighted	32	-0.197316	0.0790223	0.0125263	0.692158
ON	Pyruvate	Inverse variance weighted	21	-0.297732	0.120863	0.013763	0.313951
ON	Margaroylcarnitine (C17)	Inverse variance weighted	23	-0.285269	0.11648	0.0143222	0.370313
ON	Glycosyl ceramide (d18:1/20:0,d16:1/22:0)	Inverse variance weighted	33	-0.191375	0.0788898	0.0152727	0.801027
ON	Hyocholate	Inverse variance weighted	15	-0.306287	0.128111	0.0168118	0.223879
ON	Hexadecadienoate (16:2n6)	Inverse variance weighted	16	0.379757	0.159764	0.0174547	0.23508
ON	Eicosanedioate (C20-DC)	Inverse variance weighted	13	0.426889	0.180446	0.0179942	0.228781
ON	Cortolone glucuronide (1)	Inverse variance weighted	24	0.269844	0.117992	0.0221982	0.465626
ON	Gamma-glutamylleucine	Inverse variance weighted	17	0.337512	0.148253	0.0228105	0.246715
ON	2'-deoxyuridine	Inverse variance weighted	30	0.200389	0.08856	0.0236514	0.655877
ON	Gamma-glutamyl-2-aminobutyrate	Inverse variance weighted	24	-0.278471	0.12667	0.0279207	0.381121
ON	(2 or 3)-decenoate (10:1n7 or n8)	Inverse variance weighted	29	-0.214976	0.0980684	0.0283723	0.523415
ON	Bilirubin (z,z)	Inverse variance weighted	31	0.156878	0.0725443	0.0305785	0.931283
ON	1-linoleoyl-gpc (18:2)	Inverse variance weighted	26	-0.21919	0.10305	0.0334184	0.450591
ON	Homoarginine	Inverse variance weighted	33	0.147771	0.0698541	0.0343943	0.938126
ON	Phenylpyruvate	Inverse variance weighted	30	0.213095	0.101049	0.0349588	0.518084
ON	1,2-dipalmitoyl-gpc (16:0/16:0)	Inverse variance weighted	31	-0.260817	0.124836	0.0366825	0.707672
ON	N2-acetyl,N6-methyllysine	Inverse variance weighted	39	0.0858927	0.0412738	0.0374295	1.99734
ON	Hexadecenedioate (C16:1-DC)	Inverse variance weighted	31	0.127686	0.0622502	0.0402495	1.02076
ON	Pyridoxal	Inverse variance weighted	31	-0.193159	0.0951795	0.0424155	0.473276
ON	Galactonate	Inverse variance weighted	16	-0.215404	0.10744	0.0449759	0.297594
ON	Tetradecanedioate (C14-DC)	Inverse variance weighted	17	0.147253	0.0741173	0.0469492	0.657549
ON	Glutamate	Inverse variance weighted	22	0.241238	0.121652	0.0473649	0.352952
ON	Sphingomyelin (d18:1/20:0,d16:1/22:0)	Inverse variance weighted	27	-0.179693	0.0908163	0.0478566	0.747635
ON	5alpha-androstan-3beta,17alpha-diol disulfate	Inverse variance weighted	24	-0.16879	0.0853152	0.0478799	0.438274
ON	2,6-dihydroxybenzoic acid	Inverse variance weighted	22	0.196821	0.100548	0.050291	0.408689
ON	Bilirubin (E,Z or Z,E)	Inverse variance weighted	20	0.150388	0.0768982	0.0505037	0.762129
ON	12,13-DiHOME	Inverse variance weighted	27	0.200149	0.10311	0.0522438	0.409815
ON	Ceramide (d18:1/16:0)	Inverse variance weighted	25	-0.203163	0.106048	0.0553941	0.389838
ON	1-palmitoyl-2-linoleoyl-gpc (16:0/18:2)	Inverse variance weighted	33	-0.14037	0.0735617	0.0563662	0.677907
ON	Erythritol in elite athletes	Inverse variance weighted	26	0.183238	0.096187	0.056778	0.505589
ON	1-stearoyl-2-arachidonoyl-GPE (18:0/20:4)	Inverse variance weighted	31	0.131901	0.06968	0.0583639	0.84805
ON	Indolepropionate	Inverse variance weighted	20	0.197671	0.104658	0.0589278	0.381209
ON	Sphingomyelin (d18:0/20:0,d16:0/22:0)	Inverse variance weighted	40	0.127082	0.0679676	0.0615187	0.877292
ON	Ornithine	Inverse variance weighted	25	0.190486	0.102464	0.0630205	0.410707
ON	Arachidonate (20:4n6)	Inverse variance weighted	29	0.148857	0.0802866	0.0637298	0.643781
ON	2-palmitoyl-GPC (16:0)	Inverse variance weighted	16	-0.266126	0.143924	0.0644471	0.263901
ON	N1-methylinosine	Inverse variance weighted	28	0.209402	0.113484	0.0650073	0.441638
ON	Glycerol 3-phosphate	Inverse variance weighted	29	0.166619	0.090625	0.0659806	0.565586
ON	Cholate	Inverse variance weighted	20	-0.220985	0.120208	0.0660097	0.30301
ON	Xanthurenate	Inverse variance weighted	24	-0.213628	0.117354	0.0687028	0.451333
ON	Propionylglycine	Inverse variance weighted	19	-0.172398	0.0955692	0.0712452	0.533932
ON	Malonylcarnitine	Inverse variance weighted	22	0.172156	0.0954955	0.0714246	0.331941
ON	P-cresol glucuronide	Inverse variance weighted	23	0.204956	0.113727	0.0715187	0.374879
ON	Undecenoylcarnitine (C11:1)	Inverse variance weighted	32	0.152692	0.0850929	0.0727473	0.787036
ON	Phenylacetylglutamate	Inverse variance weighted	26	0.180393	0.10073	0.0733155	0.437857
ON	Adenosine 5'-monophosphate (AMP)	Inverse variance weighted	17	0.312789	0.174838	0.0736119	0.250596
ON	3-formylindole	Inverse variance weighted	36	-0.156143	0.0875814	0.0746142	1.07608
ON	4-vinylguaiacol sulfate	Inverse variance weighted	22	0.219172	0.12379	0.076641	0.324459
ON	Homovanillate (hva)	Inverse variance weighted	27	-0.177685	0.100389	0.0767311	0.414836
ON	Glutarate (C5-DC)	Inverse variance weighted	23	-0.193562	0.111143	0.0815849	0.360526
ON	3-methoxytyrosine	Inverse variance weighted	25	-0.170852	0.0994655	0.0858513	0.587105
ON	Alpha-hydroxycaproate	Inverse variance weighted	18	0.153661	0.0896546	0.0865435	0.272159
ON	EDTA	Inverse variance weighted	15	0.254084	0.148563	0.0872147	0.221398
ON	2-hydroxypalmitate	Inverse variance weighted	17	-0.224087	0.131595	0.0885949	0.261765
ON	Lignoceroylcarnitine (C24)	Inverse variance weighted	28	0.23932	0.140704	0.088966	0.72427
ON	Sulfate of piperine metabolite C16H19NO3 (2)	Inverse variance weighted	26	-0.188975	0.112003	0.0915592	0.395742
ON	Indole-3-carboxylate	Inverse variance weighted	14	0.185595	0.110281	0.0923882	0.225682
ON	Ximenoylcarnitine (C26:1)	Inverse variance weighted	35	0.122661	0.0730308	0.0930401	0.914668
ON	Pregnenolone sulfate	Inverse variance weighted	35	0.157143	0.0937699	0.0937712	0.659437
ON	Cysteine s-sulfate	Inverse variance weighted	16	0.246386	0.147136	0.0940246	0.244613
ON	Sphingomyelin (d18:1/20:2,d18:2/20:1,d16:1/22:2)	Inverse variance weighted	27	-0.185214	0.111042	0.0953214	0.552971
ON	Dodecenedioate (C12:1-DC)	Inverse variance weighted	22	-0.179969	0.108072	0.0958608	0.443894
ON	Ferulic acid 4-sulfate	Inverse variance weighted	32	-0.129444	0.0778949	0.0965569	0.671352
ON	Salicyluric glucuronide	Inverse variance weighted	14	0.211223	0.12754	0.0976952	0.204982
ON	Etiocholanolone glucuronide	Inverse variance weighted	26	-0.131386	0.0793663	0.0978369	0.834757
ON	1,2-dilinoleoyl-GPC (18:2/18:2)	Inverse variance weighted	16	-0.163016	0.0988362	0.0990755	0.434365
ON	Adenosine 5'-diphosphate (ADP)	Inverse variance weighted	27	-0.152129	0.0924468	0.0998484	0.406867
ON	N-acetylglutamate	Inverse variance weighted	20	0.219405	0.133347	0.0998941	0.329173
ON	Sphingomyelin (d18:1/17:0,d17:1/18:0,d19:1/16:0)	Inverse variance weighted	28	-0.164097	0.0999238	0.100543	0.49765
ON	1-arachidonoyl-GPE (20:4n6)	Inverse variance weighted	32	0.12505	0.0763766	0.101571	0.874101
ON	1-oleoyl-2-arachidonoyl-GPE (18:1/20:4)	Inverse variance weighted	27	0.133467	0.081564	0.101768	0.70674
ON	1-(1-enyl-oleoyl)-GPE (p-18:1)	Inverse variance weighted	17	0.229021	0.140145	0.102222	0.245961
ON	Taurodeoxycholate	Inverse variance weighted	21	0.181139	0.110908	0.102419	0.314205
ON	Aconitate [cis or trans]	Inverse variance weighted	21	0.19908	0.122344	0.103693	0.331611
ON	1-(1-enyl-stearoyl)-2-arachidonoyl-GPE (p-18:0/20:4)	Inverse variance weighted	24	0.146313	0.0899935	0.103989	0.545588
ON	Taurocholic acid	Inverse variance weighted	25	-0.183289	0.112878	0.104423	0.3874
ON	5alpha-pregnan-diol disulfate	Inverse variance weighted	20	0.12836	0.0791021	0.104651	0.399582
ON	Phenylacetylglutamine	Inverse variance weighted	20	-0.370355	0.229725	0.106926	0.302056
ON	Glycochenodeoxycholate glucuronide (1)	Inverse variance weighted	26	0.160778	0.0998581	0.107383	0.682769
ON	N6-methyllysine	Inverse variance weighted	40	0.0783672	0.0489626	0.109477	1.41211
ON	Imidazole lactate	Inverse variance weighted	30	0.0942667	0.0589025	0.109513	1.28562
ON	N-palmitoyl-sphingadienine (d18:2/16:0)	Inverse variance weighted	18	-0.21722	0.136799	0.112314	0.272853
ON	Indoleacetoylcarnitine	Inverse variance weighted	32	-0.110753	0.0698371	0.112769	0.83534
ON	1-stearoyl-2-arachidonoyl-gpc (18:0/20:4)	Inverse variance weighted	33	0.0938986	0.0593535	0.113645	1.11825
ON	Glutarylcarnitine (c5-dc)	Inverse variance weighted	35	-0.0971321	0.0617707	0.115843	1.21024
ON	N-lactoyl isoleucine	Inverse variance weighted	16	0.220153	0.140116	0.11613	0.238379
ON	Sphingomyelin (d18:2/23:0,d18:1/23:1,d17:1/24:1)	Inverse variance weighted	24	-0.192381	0.122795	0.117188	0.390456
ON	Deoxycholic acid 12-sulfate	Inverse variance weighted	24	0.120881	0.0774697	0.118674	0.669578
ON	Hydroxypalmitoyl sphingomyelin (d18:1/16:0(OH))	Inverse variance weighted	32	-0.127067	0.0814841	0.118899	0.686686
ON	Thioproline	Inverse variance weighted	24	0.188901	0.121556	0.120178	0.381593
ON	3-hydroxydecanoate	Inverse variance weighted	13	0.203541	0.13112	0.120584	0.286422
ON	Sebacate (C10-DC)	Inverse variance weighted	17	0.19473	0.125877	0.121866	0.300973
ON	1-stearoyl-2-oleoyl-gpc (18:0/18:1)	Inverse variance weighted	34	0.147298	0.0954163	0.122651	0.53997
ON	2-methoxyhydroquinone sulfate (1)	Inverse variance weighted	18	0.272302	0.176696	0.123298	0.273829
ON	1-myristoyl-2-arachidonoyl-GPC (14:0/20:4)	Inverse variance weighted	25	0.144615	0.0939897	0.123896	0.65596
ON	Trans-4-hydroxyproline	Inverse variance weighted	23	0.175706	0.114591	0.125196	0.370193
ON	S-allylcysteine	Inverse variance weighted	17	0.218241	0.142466	0.125552	0.278148
ON	Aspartate	Inverse variance weighted	23	0.184653	0.120541	0.125553	0.418006
ON	2-hydroxysebacate	Inverse variance weighted	20	0.178586	0.11705	0.127079	0.392529
ON	1-palmitoyl-2-arachidonoyl-gpc (16:0/20:4n6)	Inverse variance weighted	31	0.0869064	0.0569998	0.127339	0.981289
ON	3,7-dimethylurate	Inverse variance weighted	31	0.126028	0.082674	0.12741	0.472429
ON	Iminodiacetate (IDA)	Inverse variance weighted	17	0.198846	0.13059	0.127842	0.252062
ON	Xylose	Inverse variance weighted	25	-0.142578	0.0939176	0.128986	0.38217
ON	Glycodeoxycholate 3-sulfate	Inverse variance weighted	31	0.10036	0.0662154	0.129606	0.985056
ON	3-hydroxysebacate	Inverse variance weighted	18	-0.173263	0.115181	0.13251	0.349703
ON	Threonine	Inverse variance weighted	33	-0.12525	0.0842861	0.137275	0.582606
ON	Laurate (12:0)	Inverse variance weighted	18	-0.205181	0.138129	0.137429	0.263741
ON	1-linoleoyl-2-arachidonoyl-GPC (18:2/20:4n6)	Inverse variance weighted	26	0.111711	0.0755172	0.139067	0.673963
ON	Furaneol sulfate	Inverse variance weighted	13	0.175358	0.118823	0.14	0.293157
ON	N-acetylaspartate (naa)	Inverse variance weighted	19	0.160101	0.108751	0.14097	0.280014
ON	3,5-dichloro-2,6-dihydroxybenzoic acid	Inverse variance weighted	20	-0.161071	0.109479	0.141223	0.437024
ON	Tartarate	Inverse variance weighted	22	-0.18821	0.128779	0.14388	0.331017
ON	Catechol sulfate	Inverse variance weighted	29	-0.152832	0.104762	0.144606	0.456233
ON	1-linoleoylglycerol (18:2)	Inverse variance weighted	19	-0.19951	0.136814	0.14477	0.28422
ON	N-acetylglucosamine/n-acetylgalactosamine	Inverse variance weighted	17	0.156734	0.107966	0.146587	0.46115
ON	Oxalate (ethanedioate)	Inverse variance weighted	21	-0.156207	0.108056	0.148287	0.353105
ON	Decadienedioic acid (C10:2-DC)	Inverse variance weighted	31	-0.0844952	0.0585881	0.149249	1.30191
ON	Methyl glucopyranoside (alpha + beta)	Inverse variance weighted	24	-0.11173	0.0776588	0.150228	0.656693
ON	Carotenoid (cryptoxanthin)	Inverse variance weighted	24	0.172037	0.119666	0.150536	0.362254
ON	Flavin adenine dinucleotide (FAD)	Inverse variance weighted	23	-0.114741	0.0798277	0.150618	0.61178
ON	Palmitoylcholine	Inverse variance weighted	22	0.189795	0.132768	0.152853	0.340723
ON	3-methylglutaconate	Inverse variance weighted	23	-0.0959834	0.067385	0.15433	0.86574
ON	3beta-hydroxy-5-cholestenoate	Inverse variance weighted	28	0.125986	0.0885681	0.154887	0.692715
ON	Pimeloylcarnitine/3-methyladipoylcarnitine (C7-DC)	Inverse variance weighted	31	0.123106	0.0865883	0.155102	0.631921
ON	Glutamine degradant	Inverse variance weighted	28	-0.140773	0.0991785	0.155784	0.670372
ON	Glycosyl-N-tricosanoyl-sphingadienine (d18:2/23:0)	Inverse variance weighted	23	-0.141885	0.100141	0.156528	0.459276
ON	1,2,3-benzenetriol sulfate (2)	Inverse variance weighted	18	0.161197	0.114407	0.158844	0.267538
ON	Lactosyl-N-palmitoyl-sphingosine (d18:1/16:0)	Inverse variance weighted	23	-0.137707	0.0979635	0.159813	0.434454
ON	Tyramine O-sulfate	Inverse variance weighted	20	-0.173737	0.124114	0.161567	0.300115
ON	Kynurenate	Inverse variance weighted	27	0.12456	0.089387	0.163471	0.652225
ON	2-hydroxyphenylacetate	Inverse variance weighted	27	-0.133451	0.0962113	0.165423	0.478065
ON	Octadecenedioate (C18:1-DC)	Inverse variance weighted	24	0.102448	0.0742545	0.167684	0.772229
ON	Ribitol	Inverse variance weighted	36	0.0851893	0.0618866	0.168655	0.880682
ON	S-carboxyethylcysteine	Inverse variance weighted	24	-0.150961	0.110043	0.170115	0.387713
ON	N-acetyl-3-methylhistidine	Inverse variance weighted	27	0.112481	0.0820502	0.170411	0.664393
ON	Branched chain 14:0 dicarboxylic acid	Inverse variance weighted	18	-0.195498	0.142626	0.170467	0.270814
ON	4-hydroxycoumarin	Inverse variance weighted	21	-0.14777	0.108082	0.171563	0.32862
ON	4-ethylcatechol sulfate	Inverse variance weighted	22	0.15631	0.114569	0.172464	0.333986
ON	1-(1-enyl-palmitoyl)-GPE (p-16:0)	Inverse variance weighted	23	-0.157202	0.115246	0.172548	0.366017
ON	4-methylhexanoylglutamine	Inverse variance weighted	20	-0.157739	0.116256	0.174838	0.358495
ON	Acetylcarnitine (Biocrates platform)	Inverse variance weighted	20	-0.175232	0.129578	0.17627	0.389694
ON	N-acetyltyrosine	Inverse variance weighted	33	0.0737636	0.0545786	0.176532	1.38843
ON	1-stearoyl-2-oleoyl-GPI (18:0/18:1)	Inverse variance weighted	22	-0.135579	0.101144	0.180096	0.563684
ON	Allantoin	Inverse variance weighted	24	0.15461	0.115427	0.180423	0.36574
ON	Cholic acid glucuronide	Inverse variance weighted	18	0.105003	0.0784352	0.180659	0.35479
ON	Orotate	Inverse variance weighted	35	-0.0772863	0.057803	0.181201	1.17875
ON	4-acetylphenol sulfate	Inverse variance weighted	18	0.172804	0.129273	0.181309	0.272531
ON	Isobutyrylglycine	Inverse variance weighted	31	-0.102582	0.0768933	0.182176	0.602967
ON	N-acetyl leucine	Inverse variance weighted	16	-0.185476	0.139679	0.184219	0.240468
ON	Imidazole propionate	Inverse variance weighted	23	-0.152968	0.115355	0.18482	0.382838
ON	4-hydroxyglutamate	Inverse variance weighted	24	0.136149	0.102818	0.185444	0.389952
ON	Behenoyl sphingomyelin (d18:1/22:0)	Inverse variance weighted	17	-0.184	0.139281	0.186478	0.262184
ON	Dihydrocaffeate sulfate (2)	Inverse variance weighted	30	0.11529	0.0872764	0.186511	0.444449
ON	13-HODE + 9-HODE	Inverse variance weighted	18	-0.175424	0.132799	0.186511	0.272691
ON	Sarcosine	Inverse variance weighted	19	0.176546	0.133799	0.187006	0.295769
ON	Bilirubin degradation product,C17H18N2O4 (1)	Inverse variance weighted	28	0.0971036	0.0737737	0.188095	0.833551
ON	N-acetylisoleucine	Inverse variance weighted	20	0.154916	0.117862	0.188716	0.295908
ON	Nonanoylcarnitine (C9)	Inverse variance weighted	21	-0.122573	0.0934167	0.189483	0.672893
ON	Glycosyl-N-behenoyl-sphingadienine (d18:2/22:0)	Inverse variance weighted	26	-0.114562	0.0876276	0.191086	0.604118
ON	Bilirubin (E,E)	Inverse variance weighted	30	0.0952196	0.0730805	0.192595	0.888802
ON	(N(1) + N(8))-acetylspermidine	Inverse variance weighted	32	0.0915368	0.0702949	0.192854	0.879295
ON	Nisinate (24:6n3)	Inverse variance weighted	18	0.1168	0.0902545	0.195624	0.297572
ON	Dihomo-linoleoylcarnitine (C20:2)	Inverse variance weighted	30	-0.130404	0.10101	0.196703	0.732721
ON	Isovalerate (i5:0)	Inverse variance weighted	16	0.165204	0.129051	0.200494	0.24388
ON	Glycerophosphoethanolamine	Inverse variance weighted	22	-0.123333	0.0965942	0.201668	0.377151
ON	1-oleoyl-GPE (18:1)	Inverse variance weighted	29	-0.156766	0.123007	0.202503	0.491478
ON	Beta-citrylglutamate	Inverse variance weighted	34	0.0790963	0.062172	0.203296	1.14962
ON	Sphingomyelin (d18:2/24:1,d18:1/24:2)	Inverse variance weighted	33	-0.13284	0.105132	0.20639	0.5048
ON	Urate	Inverse variance weighted	29	-0.124787	0.0991807	0.208328	0.649772
ON	Glucuronide of piperine metabolite C17H21NO3 (4)	Inverse variance weighted	18	0.166027	0.132236	0.209286	0.354479
ON	S-1-pyrroline-5-carboxylate	Inverse variance weighted	18	-0.159506	0.127432	0.210682	0.292286
ON	S-methylcysteine sulfoxide	Inverse variance weighted	21	0.157924	0.126175	0.210706	0.306726
ON	Beta-alanine	Inverse variance weighted	20	0.128557	0.102757	0.210908	0.384568
ON	Sphingomyelin (d18:1/14:0,d16:1/16:0)	Inverse variance weighted	28	-0.101847	0.081415	0.21095	0.73112
ON	Dimethylglycine	Inverse variance weighted	33	-0.103783	0.0833406	0.213027	0.767408
ON	Cortisone	Inverse variance weighted	16	-0.183488	0.148249	0.215825	0.239883
ON	Heneicosapentaenoate (21:5n3)	Inverse variance weighted	17	-0.131488	0.106412	0.216589	0.255027
ON	1H-indole-7-acetic acid	Inverse variance weighted	29	0.125683	0.10196	0.217699	0.43052
ON	Behenoyl dihydrosphingomyelin (d18:0/22:0)	Inverse variance weighted	36	0.0980691	0.079686	0.218437	0.628947
ON	Deoxycholic acid glucuronide	Inverse variance weighted	32	0.082681	0.0676461	0.22161	0.818777
ON	Taurodeoxycholic acid 3-sulfate	Inverse variance weighted	22	0.0843855	0.0691664	0.222451	0.685314
ON	Palmitoleoylcarnitine (C16:1)	Inverse variance weighted	17	0.182082	0.149393	0.222916	0.291343
ON	11beta-hydroxyetiocholanolone glucuronide	Inverse variance weighted	22	0.133999	0.110402	0.22485	0.346921
ON	Maltose in coronary artery disease	Inverse variance weighted	20	0.288238	0.237614	0.225111	0.306488
ON	Ethylparaben sulfate	Inverse variance weighted	16	0.16809	0.138822	0.225962	0.243895
ON	1-palmitoyl-2-arachidonoyl-GPE (16:0/20:4)	Inverse variance weighted	18	0.144267	0.120056	0.229494	0.590616
ON	Theophylline	Inverse variance weighted	25	-0.149634	0.125099	0.231649	0.376979
ON	Linoleate (18:2n6)	Inverse variance weighted	19	0.177836	0.148815	0.232081	0.289249
ON	Propionylcarnitine (c3)	Inverse variance weighted	23	-0.11029	0.0925329	0.2333	0.583939
ON	1-arachidonoyl-gpc (20:4n6)	Inverse variance weighted	29	0.0713072	0.0598922	0.233814	0.917179
ON	5-methyluridine (ribothymidine)	Inverse variance weighted	25	0.081726	0.0690598	0.236647	0.839768
ON	Margarate (17:0)	Inverse variance weighted	25	-0.129301	0.109358	0.237061	0.389579
ON	Prolylglycine	Inverse variance weighted	30	0.107237	0.0912317	0.23982	0.459377
ON	Cis-4-decenoylcarnitine (C10:1)	Inverse variance weighted	22	-0.126667	0.108642	0.243649	0.690399
ON	Gamma-glutamyltyrosine	Inverse variance weighted	25	0.149874	0.128579	0.243769	0.441808
ON	Linolenate [alpha or gamma; (18:3n3 or 6)]	Inverse variance weighted	20	0.183864	0.158542	0.246162	0.303106
ON	1-ribosyl-imidazoleacetate	Inverse variance weighted	37	-0.100288	0.0869643	0.248824	0.697838
ON	5,6-dihydrothymine	Inverse variance weighted	17	0.268644	0.235633	0.254247	0.249251
ON	Plasma free asparagine	Inverse variance weighted	22	-0.09419	0.0829182	0.255982	0.767161
ON	1-stearoyl-2-linoleoyl-GPI (18:0/18:2)	Inverse variance weighted	28	-0.118217	0.104161	0.256398	0.70145
ON	Carotene diol (2)	Inverse variance weighted	21	-0.175311	0.154682	0.257062	0.456848
ON	1-oleoyl-GPG (18:1)	Inverse variance weighted	24	0.082855	0.0732973	0.25831	0.624859
ON	Hydantoin-5-propionate	Inverse variance weighted	17	0.134326	0.119973	0.262873	0.293615
ON	N-acetylthreonine	Inverse variance weighted	24	0.127474	0.114175	0.264217	0.38135
ON	Picolinate	Inverse variance weighted	24	-0.11424	0.102692	0.265944	0.505107
ON	Isovalerylcarnitine (C5)	Inverse variance weighted	26	0.103421	0.0933024	0.267667	0.571523
ON	(S)-3-hydroxybutyrylcarnitine	Inverse variance weighted	21	0.151838	0.137018	0.267793	0.425389
ON	Thymol sulfate	Inverse variance weighted	20	-0.139396	0.125948	0.268391	0.338076
ON	3-hydroxyhexanoate	Inverse variance weighted	16	0.20074	0.18218	0.270516	0.272086
ON	Pipecolate	Inverse variance weighted	26	0.109384	0.0996877	0.272524	0.401092
ON	3b-hydroxy-5-cholenoic acid	Inverse variance weighted	30	0.0925024	0.084874	0.275766	0.48079
ON	Deoxycarnitine	Inverse variance weighted	36	-0.0845958	0.0777041	0.27629	0.909238
ON	3-methylglutarylcarnitine (2)	Inverse variance weighted	33	-0.0725302	0.0670629	0.279464	1.08548
ON	Ursodeoxycholate	Inverse variance weighted	19	-0.117004	0.108544	0.281059	0.307855
ON	Carotene diol (1)	Inverse variance weighted	34	-0.105033	0.0976458	0.282083	0.67774
ON	5-hydroxylysine	Inverse variance weighted	28	0.0835452	0.0777403	0.282523	0.742895
ON	Glycohyocholate	Inverse variance weighted	16	-0.131565	0.123547	0.286922	0.28781
ON	Indolin-2-one	Inverse variance weighted	14	0.126894	0.119586	0.288639	0.269635
ON	Gamma-glutamylglycine	Inverse variance weighted	28	-0.072393	0.0684017	0.289895	0.869186
ON	Docosatrienoate (22:3n3)	Inverse variance weighted	23	-0.10204	0.0965346	0.290497	0.444083
ON	4-hydroxyphenylacetylglutamine	Inverse variance weighted	23	0.119472	0.113266	0.291517	0.372085
ON	Glycoursodeoxycholic acid sulfate (1)	Inverse variance weighted	28	0.0875511	0.08307	0.291909	0.467781
ON	Tridecenedioate (C13:1-DC)	Inverse variance weighted	20	-0.133234	0.126532	0.292355	0.305424
ON	Carnitine C14:1	Inverse variance weighted	31	0.110034	0.104686	0.29322	0.469646
ON	Methylsuccinate	Inverse variance weighted	22	0.0850552	0.0815516	0.296966	0.597231
ON	Andro steroid monosulfate C19H28O6S (1)	Inverse variance weighted	48	0.0799607	0.0770824	0.299577	1.13671
ON	3-methoxytyramine sulfate	Inverse variance weighted	18	-0.11508	0.110952	0.299639	0.278021
ON	4-cholesten-3-one	Inverse variance weighted	22	-0.101348	0.0978753	0.300446	0.357306
ON	Sphingadienine	Inverse variance weighted	17	0.112958	0.10948	0.302181	0.267446
ON	Sulfate	Inverse variance weighted	30	-0.0944557	0.0916486	0.302715	0.463619
ON	Glycosyl-N-(2-hydroxynervonoyl)-sphingosine (d18:1/24:1(2OH))	Inverse variance weighted	25	-0.0893821	0.0870693	0.304626	0.674747
ON	3-indoxyl sulfate	Inverse variance weighted	20	-0.226073	0.220459	0.305145	0.301644
ON	4-hydroxychlorothalonil	Inverse variance weighted	24	0.0931763	0.0909508	0.305614	0.606666
ON	Uridine	Inverse variance weighted	18	0.119301	0.11737	0.309414	0.335694
ON	Alliin	Inverse variance weighted	20	-0.0883578	0.0869835	0.309725	0.541391
ON	Phosphocholine	Inverse variance weighted	33	0.0899192	0.0888176	0.311345	0.548775
ON	N-oleoyltaurine	Inverse variance weighted	24	0.0881683	0.087147	0.311673	0.492135
ON	Laurylcarnitine	Inverse variance weighted	23	-0.118316	0.118052	0.316228	0.344953
ON	1-palmitoyl-2-dihomo-linolenoyl-GPC (16:0/20:3n3 or 6)	Inverse variance weighted	26	-0.106622	0.10642	0.316391	0.686782
ON	Octadecenedioylcarnitine (C18:1-DC)	Inverse variance weighted	19	0.0704535	0.0706144	0.318414	0.784234
ON	Nicotinamide	Inverse variance weighted	23	0.118798	0.119351	0.319557	0.35112
ON	N-acetylvaline	Inverse variance weighted	17	0.13256	0.13376	0.32167	0.263448
ON	10-nonadecenoate (19:1n9)	Inverse variance weighted	16	-0.138575	0.140363	0.323513	0.244596
ON	Ceramide (d18:1/17:0,d17:1/18:0)	Inverse variance weighted	21	-0.0990181	0.10082	0.326035	0.336977
ON	Caprylate (8:0)	Inverse variance weighted	22	-0.114265	0.116439	0.326428	0.358448
ON	Cytosine	Inverse variance weighted	17	0.118329	0.121203	0.32892	0.251088
ON	Tryptophan betaine	Inverse variance weighted	34	0.0819524	0.0841968	0.330382	0.682458
ON	2,3-dihydroxypyridine	Inverse variance weighted	20	0.114337	0.117603	0.330937	0.297294
ON	3-(3-hydroxyphenyl)propionate	Inverse variance weighted	18	0.127567	0.131253	0.331094	0.276603
ON	Glycosyl ceramide (d18:1/23:1,d17:1/24:1)	Inverse variance weighted	21	-0.0870767	0.0904815	0.335864	0.36131
ON	Octadecanedioylcarnitine (C18-DC)	Inverse variance weighted	25	0.0647965	0.0673453	0.335973	0.863877
ON	3-methoxycatechol sulfate (2)	Inverse variance weighted	19	0.120203	0.125309	0.33743	0.29856
ON	Pro-hydroxy-pro	Inverse variance weighted	27	-0.100379	0.104905	0.338641	0.411304
ON	N-palmitoyl-sphinganine (d18:0/16:0)	Inverse variance weighted	21	0.129626	0.135666	0.339335	0.350025
ON	N-acetylhistidine	Inverse variance weighted	25	0.0582668	0.061266	0.341581	0.955111
ON	Methionine sulfoxide	Inverse variance weighted	25	0.106197	0.111824	0.342275	0.385145
ON	Oleoyl-linoleoyl-glycerol (18:1/18:2) [2]	Inverse variance weighted	31	-0.0994062	0.105064	0.344072	0.620959
ON	2-butenoylglycine	Inverse variance weighted	29	-0.0760305	0.0805397	0.345163	0.600454
ON	Sphingomyelin (d18:1/21:0,d17:1/22:0,d16:1/23:0)	Inverse variance weighted	19	-0.0929903	0.0985437	0.345351	0.513706
ON	Caffeic acid sulfate	Inverse variance weighted	22	-0.116619	0.1242	0.347749	0.340441
ON	N2-acetyl,N6,N6-dimethyllysine	Inverse variance weighted	28	0.04303	0.0460279	0.349857	1.50034
ON	Phosphate (UKB data field 30810)	Inverse variance weighted	23	0.103465	0.110779	0.350317	0.391038
ON	5-hydroxymethyl-2-furoylcarnitine	Inverse variance weighted	23	-0.0913691	0.0985419	0.353817	0.346952
ON	Metabolonic lactone sulfate	Inverse variance weighted	39	0.0432332	0.0470832	0.358499	1.66012
ON	Glycocholate	Inverse variance weighted	36	0.0747699	0.0815162	0.359017	0.560008
ON	Alpha-hydroxyisovalerate	Inverse variance weighted	22	0.0822736	0.090341	0.362453	0.624348
ON	Linoleoyl-arachidonoyl-glycerol (18:2/20:4) [1]	Inverse variance weighted	19	0.0794009	0.0872295	0.36269	0.560469
ON	1-linoleoyl-GPI (18:2)	Inverse variance weighted	21	-0.107358	0.118143	0.363502	0.455635
ON	5-oxoproline	Inverse variance weighted	26	0.0657907	0.0726226	0.364975	0.793299
ON	Pregnenetriol disulfate	Inverse variance weighted	21	0.0694248	0.0767192	0.365508	0.757612
ON	2,3-dihydroxyisovalerate	Inverse variance weighted	21	-0.142049	0.157063	0.365779	0.316223
ON	1-oleoylglycerol (18:1)	Inverse variance weighted	29	-0.0891956	0.0987459	0.366375	0.480207
ON	Isobutyrylcarnitine (c4)	Inverse variance weighted	29	-0.063304	0.0703403	0.368137	0.982263
ON	1-(1-enyl-palmitoyl)-2-oleoyl-GPE (p-16:0/18:1)	Inverse variance weighted	30	-0.0970279	0.10805	0.369191	0.476516
ON	Campesterol	Inverse variance weighted	20	0.0711155	0.0791993	0.369222	0.49705
ON	S-adenosylhomocysteine (SAH)	Inverse variance weighted	24	0.0910191	0.101497	0.369842	0.429106
ON	Glucuronide of C12H22O4 (1)	Inverse variance weighted	17	0.0885731	0.0990676	0.371286	0.262675
ON	Indoleacetate	Inverse variance weighted	28	0.104371	0.116751	0.371343	0.450603
ON	Glycolithocholate sulfate	Inverse variance weighted	18	0.100348	0.112388	0.371926	0.386801
ON	1-palmitoleoyl-2-linolenoyl-GPC (16:1/18:3)	Inverse variance weighted	20	-0.0782624	0.0876863	0.372111	0.490273
ON	Pregnenediol sulfate (C21H34O5S)	Inverse variance weighted	30	0.0899176	0.101186	0.374199	0.659498
ON	Oleoyl ethanolamide	Inverse variance weighted	28	0.0731683	0.0824281	0.374722	0.545717
ON	Linoleoylcholine	Inverse variance weighted	20	-0.114282	0.128774	0.37483	0.308048
ON	2-oxoarginine	Inverse variance weighted	19	-0.107616	0.121769	0.376817	0.319447
ON	1,3-dimethylurate	Inverse variance weighted	27	-0.0888362	0.10082	0.378245	0.426735
ON	Alpha-ketoglutarate	Inverse variance weighted	25	-0.085224	0.0972376	0.380785	0.43115
ON	1-oleoyl-GPI (18:1)	Inverse variance weighted	29	-0.11605	0.132725	0.381922	0.473061
ON	N-acetylkynurenine (2)	Inverse variance weighted	19	0.0568766	0.065056	0.38197	0.785344
ON	Lithocholate sulfate (1)	Inverse variance weighted	23	-0.0840443	0.0962172	0.382399	0.496083
ON	N-stearoyl-sphinganine (d18:0/18:0)	Inverse variance weighted	12	0.112505	0.129178	0.383795	0.193259
ON	Methylsuccinoylcarnitine	Inverse variance weighted	32	-0.0600196	0.0689738	0.384203	0.98135
ON	Bilirubin degradation product,C17H18N2O4 (3)	Inverse variance weighted	25	0.0600647	0.0691532	0.38508	0.803108
ON	Umbelliferone sulfate	Inverse variance weighted	19	0.0838973	0.096743	0.385822	0.291119
ON	Erucate (22:1n9)	Inverse variance weighted	17	0.138564	0.161431	0.390702	0.266698
ON	Docosapentaenoate (n6 DPA; 22:5n6)	Inverse variance weighted	15	0.127833	0.148968	0.390826	0.245979
ON	Lanthionine	Inverse variance weighted	28	-0.0914063	0.107239	0.394013	0.420288
ON	N-acetyl-beta-alanine	Inverse variance weighted	27	0.0777978	0.091556	0.395476	0.513107
ON	3-methoxycatechol sulfate (1)	Inverse variance weighted	21	0.101144	0.119358	0.39677	0.317743
ON	Vanillylmandelate (VMA)	Inverse variance weighted	39	-0.0784414	0.0925695	0.396785	0.728037
ON	Homostachydrine	Inverse variance weighted	25	0.10212	0.120835	0.398045	0.411148
ON	4-allylphenol sulfate	Inverse variance weighted	20	0.12299	0.145846	0.399066	0.3272
ON	2-hydroxyarachidate	Inverse variance weighted	23	-0.110137	0.130627	0.399151	0.341535
ON	Creatine	Inverse variance weighted	23	0.0957311	0.113911	0.400683	0.469115
ON	Tryptophan	Inverse variance weighted	22	-0.141171	0.168062	0.400913	0.347806
ON	N6-acetyllysine	Inverse variance weighted	17	-0.0797847	0.0950679	0.401335	0.532675
ON	2'-o-methyluridine	Inverse variance weighted	17	-0.045557	0.0543684	0.402069	0.880582
ON	Isoleucine	Inverse variance weighted	20	0.111227	0.133382	0.404341	0.305099
ON	Tyrosine	Inverse variance weighted	28	-0.0781936	0.0937767	0.404379	0.478543
ON	1-stearoyl-2-arachidonoyl-GPI (18:0/20:4)	Inverse variance weighted	21	0.0966209	0.116092	0.405252	0.55589
ON	Alanine	Inverse variance weighted	22	-0.0956427	0.11495	0.405388	0.331602
ON	Sphingomyelin (d17:1/16:0,d18:1/15:0,d16:1/17:0)	Inverse variance weighted	34	-0.070859	0.0852135	0.405665	0.709908
ON	Arachidonoylcholine	Inverse variance weighted	19	0.136796	0.164593	0.405907	0.37102
ON	3-hydroxypyridine sulfate	Inverse variance weighted	23	0.111734	0.135098	0.408202	0.352651
ON	5,6-dihydrouridine	Inverse variance weighted	36	0.0836952	0.101226	0.408341	0.619319
ON	Androsterone glucuronide	Inverse variance weighted	31	-0.0605825	0.0733853	0.409065	1.18252
ON	Sulfate of piperine metabolite C18H21NO3 (1)	Inverse variance weighted	23	0.0904873	0.110151	0.41137	0.359324
ON	3-hydroxy-2-methylpyridine sulfate	Inverse variance weighted	20	0.105431	0.128856	0.413239	0.301777
ON	Acetoacetate	Inverse variance weighted	14	-0.0924046	0.113093	0.413891	0.224416
ON	Stearoylcarnitine	Inverse variance weighted	24	0.0874906	0.107167	0.414275	0.50038
ON	N,N-dimethylalanine	Inverse variance weighted	22	0.081636	0.100359	0.415968	0.429268
ON	6-hydroxyindole sulfate	Inverse variance weighted	16	-0.106677	0.131208	0.416197	0.2668
ON	2-linoleoylglycerol (18:2)	Inverse variance weighted	23	0.0853146	0.105118	0.417015	0.337908
ON	N-delta-acetylornithine	Inverse variance weighted	25	0.0519459	0.0640886	0.417635	1.30443
ON	N-formylphenylalanine	Inverse variance weighted	32	0.0741291	0.0915886	0.418302	0.483119
ON	Stearate (18:0)	Inverse variance weighted	20	-0.103491	0.127903	0.418437	0.299777
ON	N-alpha-acetylornithine	Inverse variance weighted	21	0.0738426	0.0912866	0.418567	0.370274
ON	Phenyllactate (PLA) in elite athletes	Inverse variance weighted	27	0.0786801	0.0973259	0.418849	0.580542
ON	1-linoleoyl-GPG (18:2)	Inverse variance weighted	17	0.0756336	0.0935714	0.418919	0.530907
ON	Pristanate	Inverse variance weighted	13	-0.0958817	0.119489	0.422304	0.196365
ON	7-methylguanine	Inverse variance weighted	23	-0.0909847	0.113625	0.423281	0.366223
ON	3-methylhistidine	Inverse variance weighted	28	-0.116576	0.145769	0.423868	0.423326
ON	1-stearoyl-GPI (18:0)	Inverse variance weighted	18	-0.111071	0.139245	0.425066	0.281172
ON	1-palmitoyl-2-palmitoleoyl-gpc (16:0/16:1)	Inverse variance weighted	24	0.0882845	0.111369	0.427939	0.362732
ON	2s,3R-dihydroxybutyrate	Inverse variance weighted	23	0.10033	0.127113	0.429938	0.36759
ON	1-palmitoyl-2-docosahexaenoyl-GPE (16:0/22:6)	Inverse variance weighted	19	0.0673972	0.0856648	0.431425	0.762464
ON	Methionine sulfone	Inverse variance weighted	37	-0.0570063	0.0733289	0.436919	1.05574
ON	Pregnenediol disulfate (C21H34O8S2)	Inverse variance weighted	36	0.0594233	0.0765375	0.437516	1.08589
ON	Gamma-glutamylisoleucine	Inverse variance weighted	16	-0.115781	0.149687	0.439235	0.252787
ON	4-hydroxyphenylacetoylcarnitine	Inverse variance weighted	29	0.101671	0.131946	0.440973	0.543093
ON	N-methyltaurine	Inverse variance weighted	26	0.0658401	0.0854588	0.441044	0.400664
ON	2-hydroxydecanoate	Inverse variance weighted	17	0.0962108	0.125046	0.441653	0.290657
ON	Trans-2-hexenoylglycine	Inverse variance weighted	29	-0.0750039	0.0976239	0.442312	0.562935
ON	N-acetylneuraminate	Inverse variance weighted	33	-0.0781676	0.10205	0.443693	0.552069
ON	Gamma-CEHC glucuronide	Inverse variance weighted	27	0.0720682	0.0946148	0.446239	0.461913
ON	Isoursodeoxycholate	Inverse variance weighted	16	0.105564	0.139179	0.448167	0.248252
ON	2'-o-methylcytidine	Inverse variance weighted	18	-0.0483738	0.06411	0.450523	0.874736
ON	1-(1-enyl-palmitoyl)-2-palmitoyl-GPC (P-16:0/16:0)	Inverse variance weighted	37	-0.054536	0.0725901	0.45248	0.992612
ON	Bilirubin degradation product,C17H20N2O5 (2)	Inverse variance weighted	24	0.0634818	0.0845261	0.452634	0.662656
ON	N-acetylmethionine	Inverse variance weighted	11	-0.114713	0.154554	0.457954	0.197432
ON	3-aminoisobutyrate	Inverse variance weighted	29	0.0405994	0.0547082	0.458021	1.12295
ON	Taurochenodeoxycholate	Inverse variance weighted	20	-0.108519	0.146323	0.458305	0.310048
ON	Docosahexaenoate DHA; 22:6n3	Inverse variance weighted	21	0.0986645	0.133274	0.459111	0.325614
ON	N-methylhydroxyproline	Inverse variance weighted	16	0.109002	0.147807	0.460842	0.247328
ON	Taurine	Inverse variance weighted	16	-0.114472	0.155989	0.463042	0.244683
ON	1-methyl-4-imidazoleacetate	Inverse variance weighted	26	-0.0604264	0.0823942	0.463326	0.668492
ON	Sphingomyelin (d18:2/18:1)	Inverse variance weighted	12	-0.12185	0.166691	0.464783	0.183433
ON	Tartronate (hydroxymalonate)	Inverse variance weighted	19	0.0864422	0.118326	0.465059	0.309492
ON	Tetradecadienedioate (C14:2-DC)	Inverse variance weighted	26	-0.059346	0.0812424	0.465097	0.66949
ON	5-hydroxyindole sulfate	Inverse variance weighted	18	0.083398	0.114267	0.465482	0.288266
ON	N-succinyl-phenylalanine	Inverse variance weighted	33	0.0588606	0.080679	0.465656	0.809603
ON	Stearidonate (18:4n3)	Inverse variance weighted	22	0.107073	0.146842	0.465897	0.363505
ON	Indolebutyrate	Inverse variance weighted	23	0.0605709	0.0832503	0.466873	0.392687
ON	Sphinganine	Inverse variance weighted	22	0.0807599	0.111195	0.467661	0.360733
ON	2R,3R-dihydroxybutyrate	Inverse variance weighted	26	-0.063501	0.0881647	0.471369	0.620011
ON	Argininate	Inverse variance weighted	28	0.0725067	0.101076	0.473158	0.590873
ON	Cytidine	Inverse variance weighted	27	0.0728913	0.102199	0.475705	0.419624
ON	Bilirubin degradation product,C16H18N2O5 (2)	Inverse variance weighted	27	0.0517103	0.0729047	0.478147	0.797234
ON	Hexanoylglutamine	Inverse variance weighted	28	-0.0623574	0.0882028	0.479581	0.899363
ON	1-palmitoyl-GPI (16:0)	Inverse variance weighted	23	-0.0879584	0.124481	0.479815	0.352857
ON	Dihomo-linolenoylcarnitine (C20:3n3 or 6)	Inverse variance weighted	39	-0.0481556	0.0685465	0.482352	1.36407
ON	Gamma-glutamylcitrulline	Inverse variance weighted	26	0.0721914	0.102791	0.482484	0.44618
ON	Eicosenedioate (C20:1-DC)	Inverse variance weighted	20	-0.0901603	0.128403	0.482576	0.30185
ON	Androstenediol (3beta,17beta) monosulfate (1)	Inverse variance weighted	30	0.0692637	0.0988068	0.483302	0.526666
ON	P-cresol sulfate	Inverse variance weighted	21	0.0902589	0.128833	0.483558	0.317368
ON	Sphinganine-1-phosphate	Inverse variance weighted	19	0.109009	0.155604	0.483581	0.29888
ON	Adenosine 3',5'-cyclic monophosphate (camp)	Inverse variance weighted	28	0.0610832	0.0872589	0.483913	0.470325
ON	Carotene diol (3)	Inverse variance weighted	26	-0.06441	0.0922981	0.485272	0.484112
ON	4-allylcatechol sulfate	Inverse variance weighted	20	-0.0819685	0.117711	0.486209	0.302396
ON	1-(1-enyl-palmitoyl)-GPC (p-16:0)	Inverse variance weighted	28	0.0669663	0.0962848	0.48674	0.503655
ON	5alpha-androstan-3beta,17beta-diol monosulfate (2)	Inverse variance weighted	34	-0.0357698	0.0514303	0.486741	0.844319
ON	1-methylxanthine	Inverse variance weighted	27	0.0524619	0.0756927	0.488253	0.674054
ON	Succinate	Inverse variance weighted	17	-0.0879955	0.12773	0.490875	0.248767
ON	Cortisol (plasma)	Inverse variance weighted	21	0.079155	0.115392	0.492734	0.334939
ON	Trans-urocanate	Inverse variance weighted	19	-0.0737861	0.107733	0.493408	0.502191
ON	4-methylguaiacol sulfate	Inverse variance weighted	15	-0.119309	0.174213	0.493441	0.226242
ON	1-stearoyl-GPG (18:0)	Inverse variance weighted	26	-0.0844345	0.123627	0.494621	0.451262
ON	Gamma-glutamylglutamine	Inverse variance weighted	30	-0.0675524	0.0989936	0.494992	0.568066
ON	Phenylacetylcarnitine	Inverse variance weighted	27	-0.0979172	0.143934	0.496321	0.503813
ON	N-acetylalliin	Inverse variance weighted	28	0.0534889	0.078684	0.496635	0.428484
ON	1-stearoyl-2-linoleoyl-GPE (18:0/18:2)	Inverse variance weighted	29	0.0569284	0.0838425	0.497143	0.886134
ON	Alpha-tocopherol	Inverse variance weighted	27	-0.0678243	0.100201	0.49848	0.42754
ON	N-acetylcarnosine	Inverse variance weighted	27	0.0648562	0.095862	0.498686	0.799928
ON	Blood sugar	Inverse variance weighted	23	0.080183	0.118589	0.498952	0.354411
ON	Succinoyltaurine	Inverse variance weighted	27	0.0483833	0.0720703	0.502007	0.926295
ON	Pseudouridine	Inverse variance weighted	24	0.0837577	0.125251	0.503675	0.384545
ON	Sphingomyelin (d17:1/14:0,d16:1/15:0)	Inverse variance weighted	24	-0.0906742	0.135641	0.503824	0.434596
ON	Nervonoylcarnitine (C24:1)	Inverse variance weighted	26	0.0554319	0.0832705	0.505613	0.623985
ON	Gamma-CEHC	Inverse variance weighted	34	0.0625071	0.0940976	0.506511	0.718005
ON	10-undecenoate (11:1n1)	Inverse variance weighted	17	0.062078	0.0935573	0.506992	0.494356
ON	2-methylserine	Inverse variance weighted	22	-0.0762425	0.115255	0.508285	0.339956
ON	N-lactoyl tyrosine	Inverse variance weighted	20	-0.0782186	0.119044	0.511145	0.299998
ON	Histidine betaine (hercynine)	Inverse variance weighted	15	-0.0892733	0.136546	0.513244	0.271066
ON	1-oleoyl-2-docosahexaenoyl-GPC (18:1/22:6)	Inverse variance weighted	30	-0.0750528	0.115192	0.514695	0.518814
ON	Fructose	Inverse variance weighted	21	-0.083036	0.127464	0.514759	0.316676
ON	N-acetyl-1-methylhistidine	Inverse variance weighted	35	0.0334089	0.0513821	0.515559	1.59876
ON	Eicosenoylcarnitine (C20:1)	Inverse variance weighted	30	-0.0660346	0.101622	0.515818	0.540565
ON	N6,n6,n6-trimethyllysine	Inverse variance weighted	21	-0.0656705	0.101356	0.517035	0.429324
ON	Methionine	Inverse variance weighted	22	0.104841	0.162296	0.518286	0.339682
ON	Ascorbic acid 2-sulfate	Inverse variance weighted	26	0.0693421	0.107572	0.519177	0.426274
ON	Serine	Inverse variance weighted	39	0.0501853	0.0780362	0.520158	0.811279
ON	Octadecadienedioate (C18:2-DC)	Inverse variance weighted	31	0.0389739	0.0607993	0.521507	0.975539
ON	Docosahexaenoylcholine	Inverse variance weighted	17	0.0762198	0.119962	0.525189	0.257177
ON	Arachidoylcarnitine (C20)	Inverse variance weighted	31	0.0662746	0.1045	0.525946	0.542045
ON	Guanidinoacetate	Inverse variance weighted	25	-0.0643379	0.10197	0.528075	0.491559
ON	2-furoylcarnitine	Inverse variance weighted	19	-0.0712606	0.112948	0.528097	0.283462
ON	Carnitine C14	Inverse variance weighted	22	-0.0856422	0.135956	0.528743	0.352873
ON	N-methylproline	Inverse variance weighted	21	-0.0784996	0.125132	0.53044	0.316483
ON	N-acetylphenylalanine	Inverse variance weighted	26	0.0413106	0.0660619	0.531753	1.14961
ON	2-aminoheptanoate	Inverse variance weighted	27	0.0714073	0.114451	0.532686	0.400258
ON	3-methyl-2-oxovalerate	Inverse variance weighted	15	-0.0980156	0.157656	0.534135	0.240312
ON	1,5-anhydroglucitol (1,5-ag)	Inverse variance weighted	35	-0.0477788	0.0772523	0.53626	0.683754
ON	Perfluorooctanoate (PFOA)	Inverse variance weighted	21	0.084446	0.136942	0.537462	0.326123
ON	5-acetylamino-6-amino-3-methyluracil	Inverse variance weighted	33	0.0503742	0.0819636	0.538824	0.746398
ON	N-acetylasparagine	Inverse variance weighted	24	-0.0323299	0.0529909	0.541794	1.48699
ON	Alpha-ketobutyrate	Inverse variance weighted	16	0.102668	0.169749	0.545296	0.236955
ON	Theobromine	Inverse variance weighted	26	0.0653222	0.108434	0.5469	0.415893
ON	5alpha-androstan-3alpha,17alpha-diol monosulfate	Inverse variance weighted	28	0.0388021	0.0645035	0.547473	0.693743
ON	4-acetaminophen sulfate	Inverse variance weighted	24	0.050045	0.0835437	0.549155	0.355518
ON	Bilirubin degradation product,C16H18N2O5 (3)	Inverse variance weighted	30	0.0430847	0.0721746	0.55054	0.874494
ON	3-ethylcatechol sulfate (1)	Inverse variance weighted	19	-0.078496	0.131666	0.551058	0.289341
ON	N-acetylarginine	Inverse variance weighted	34	-0.0291954	0.049362	0.554216	1.57085
ON	4-hydroxy-2-oxoglutaric acid	Inverse variance weighted	28	-0.0625531	0.105958	0.554952	0.431212
ON	Cysteinylglycine	Inverse variance weighted	20	0.0562262	0.0959922	0.558052	0.464426
ON	8-methoxykynurenate	Inverse variance weighted	22	0.0594656	0.101811	0.559168	0.351941
ON	2-hydroxyhippurate (salicylurate)	Inverse variance weighted	26	0.0704258	0.121286	0.561471	0.387897
ON	5-hydroxyhexanoate	Inverse variance weighted	19	0.0702733	0.121245	0.562186	0.284066
ON	1-palmitoyl-2-linoleoyl-GPI (16:0/18:2)	Inverse variance weighted	22	0.0674298	0.116521	0.562796	0.511827
ON	1-palmitoyl-GPC (16:0)	Inverse variance weighted	24	0.0692069	0.11985	0.56364	0.427139
ON	N-acetylglucosaminylasparagine	Inverse variance weighted	22	-0.053864	0.093297	0.56371	0.714615
ON	5alpha-androstan-3alpha,17beta-diol disulfate	Inverse variance weighted	27	0.0502359	0.0870857	0.564037	0.480504
ON	Tauro-beta-muricholate	Inverse variance weighted	26	-0.0292342	0.0508385	0.565264	0.704306
ON	Pantoate	Inverse variance weighted	26	-0.059539	0.103569	0.565378	0.386084
ON	Glyco-beta-muricholate	Inverse variance weighted	26	0.0383931	0.0671076	0.567246	0.666152
ON	Chiro-inositol	Inverse variance weighted	16	0.075141	0.13173	0.568395	0.237826
ON	Phenol glucuronide	Inverse variance weighted	22	0.0527807	0.0926642	0.568955	0.331664
ON	Arachidate (20:0)	Inverse variance weighted	23	-0.0563689	0.0992092	0.569911	0.340958
ON	1-methylhistidine	Inverse variance weighted	29	-0.0542975	0.0957507	0.570666	0.542667
ON	Glycerate	Inverse variance weighted	28	0.0578252	0.102882	0.574081	0.442094
ON	S-methylcysteine	Inverse variance weighted	18	-0.0569525	0.101354	0.574175	0.407407
ON	2-aminooctanoate	Inverse variance weighted	28	0.0381997	0.0681074	0.574884	0.832894
ON	Eugenol sulfate	Inverse variance weighted	21	-0.05703	0.101713	0.575006	0.333477
ON	Myristoyl dihydrosphingomyelin (d18:0/14:0)	Inverse variance weighted	30	-0.0525638	0.0943175	0.577318	0.527304
ON	5-methylthioadenosine (mta)	Inverse variance weighted	24	0.0767107	0.137936	0.578121	0.415924
ON	Arabitol/xylitol	Inverse variance weighted	23	0.0770376	0.13989	0.581838	0.373283
ON	Glycochenodeoxycholate	Inverse variance weighted	33	-0.052907	0.096877	0.58498	0.501716
ON	Androstenediol (3beta,17beta) disulfate (2)	Inverse variance weighted	36	-0.0485792	0.0890561	0.585416	0.672991
ON	3-methyl catechol sulfate (1)	Inverse variance weighted	23	-0.0671619	0.123235	0.58576	0.341684
ON	4-hydroxyhippurate	Inverse variance weighted	19	-0.0792084	0.145548	0.586298	0.28388
ON	Cis-4-decenoate (10:1n6)	Inverse variance weighted	22	-0.0372292	0.0688622	0.58876	0.89445
ON	Pyrraline	Inverse variance weighted	21	-0.0647785	0.120023	0.589393	0.311465
ON	6-oxopiperidine-2-carboxylate	Inverse variance weighted	24	0.0473046	0.08774	0.589787	0.578105
ON	Pentadecanoate (15:0)	Inverse variance weighted	23	0.0639519	0.118911	0.590705	0.344342
ON	Dimethylarginine (sdma + adma)	Inverse variance weighted	21	0.0617281	0.116373	0.595811	0.372618
ON	2-piperidinone	Inverse variance weighted	20	0.0635708	0.12007	0.596496	0.307101
ON	3-methylxanthine	Inverse variance weighted	21	0.0822904	0.155483	0.596628	0.34733
ON	Linoleoyl ethanolamide	Inverse variance weighted	24	-0.0481557	0.0910872	0.597029	0.433243
ON	Bilirubin degradation product,C17H18N2O4 (2)	Inverse variance weighted	27	0.0450013	0.085288	0.59775	0.824244
ON	Biliverdin	Inverse variance weighted	28	0.0437132	0.0829904	0.598384	0.878629
ON	1-stearoyl-GPE (18:0)	Inverse variance weighted	42	0.0528088	0.100276	0.598448	0.888012
ON	N4-acetylcytidine	Inverse variance weighted	38	0.0386971	0.0735946	0.599017	0.807339
ON	2-hydroxyoctanoate	Inverse variance weighted	18	0.0802098	0.152759	0.599532	0.367138
ON	N-acetylserine	Inverse variance weighted	26	0.0660719	0.126557	0.60162	0.416957
ON	Glycine conjugate of C10H12O2	Inverse variance weighted	28	-0.0533528	0.10256	0.602918	0.445135
ON	2-stearoyl-GPE (18:0)	Inverse variance weighted	33	-0.0505172	0.0971973	0.603246	0.557497
ON	N-acetyl-2-aminooctanoate	Inverse variance weighted	29	0.0355359	0.0687774	0.605379	0.8481
ON	1-palmitoyl-2-stearoyl-gpc (16:0/18:0)	Inverse variance weighted	27	0.059586	0.115523	0.605998	0.543751
ON	N6,N6-dimethyllysine	Inverse variance weighted	28	0.0292928	0.0568075	0.606098	1.13349
ON	Epiandrosterone sulfate	Inverse variance weighted	27	-0.0233505	0.0453314	0.606479	1.13064
ON	Pregnanediol-3-glucuronide	Inverse variance weighted	34	0.0416665	0.0809702	0.606839	0.726734
ON	1-stearoyl-2-linoleoyl-gpc (18:0/18:2)	Inverse variance weighted	21	-0.0538643	0.105003	0.607966	0.460172
ON	Androstenediol (3beta,17beta) disulfate (1)	Inverse variance weighted	31	-0.0409168	0.0801935	0.609893	0.747318
ON	2-o-methylascorbic acid	Inverse variance weighted	24	0.0558364	0.109736	0.610875	0.388807
ON	1-(1-enyl-stearoyl)-GPE (p-18:0)	Inverse variance weighted	25	-0.0587946	0.115653	0.611193	0.419637
ON	Hexanoylglycine	Inverse variance weighted	23	-0.0390745	0.0772216	0.612853	0.650225
ON	Dibutyl sulfosuccinate	Inverse variance weighted	30	-0.0466929	0.0924128	0.613373	0.455527
ON	Gamma-tocopherol/beta-tocopherol	Inverse variance weighted	21	-0.063669	0.126526	0.614818	0.326987
ON	Lysine	Inverse variance weighted	34	-0.0451805	0.0907079	0.618422	0.652144
ON	Octanoylcarnitine (c8)	Inverse variance weighted	26	-0.0488937	0.0982544	0.61875	0.801432
ON	Histidine	Inverse variance weighted	20	0.055656	0.111942	0.619058	0.322131
ON	N-carbamoylalanine	Inverse variance weighted	22	0.0782171	0.159256	0.623326	0.321664
ON	3-hydroxylaurate	Inverse variance weighted	9	0.0819793	0.168133	0.625844	0.161013
ON	N-acetylputrescine	Inverse variance weighted	24	0.037001	0.0759342	0.626062	0.843505
ON	Tetradecadienoate (14:2)	Inverse variance weighted	16	0.0703195	0.1454	0.62865	0.281117
ON	3-hydroxyphenylacetoylglutamine	Inverse variance weighted	14	-0.0573274	0.118545	0.628674	0.202055
ON	1-(1-enyl-palmitoyl)-2-arachidonoyl-GPE (p-16:0/20:4)	Inverse variance weighted	19	0.0587041	0.122236	0.631048	0.346179
ON	4-acetylcatechol sulfate (1)	Inverse variance weighted	17	-0.0561493	0.117198	0.631869	0.244346
ON	Serotonin	Inverse variance weighted	21	-0.0545957	0.114237	0.63271	0.317614
ON	Trimethylamine n-oxide	Inverse variance weighted	14	0.0766574	0.160988	0.633954	0.209228
ON	Alpha-ketoglutaramate	Inverse variance weighted	20	-0.0676583	0.142374	0.634633	0.378647
ON	Vanillic alcohol sulfate	Inverse variance weighted	23	0.042642	0.089927	0.635368	0.361901
ON	9,10-DiHOME	Inverse variance weighted	18	-0.0586499	0.124033	0.636314	0.279452
ON	Piperine	Inverse variance weighted	26	-0.0507568	0.107364	0.636387	0.398773
ON	Malate	Inverse variance weighted	17	-0.0598743	0.127262	0.638011	0.299474
ON	1-palmitoyl-GPE (16:0)	Inverse variance weighted	20	0.0693708	0.148665	0.640769	0.486006
ON	Maleate	Inverse variance weighted	22	-0.0557521	0.119702	0.641389	0.336641
ON	Phenol sulfate	Inverse variance weighted	20	-0.0672511	0.144668	0.642028	0.307948
ON	Sucrose	Inverse variance weighted	15	0.065571	0.141281	0.642564	0.233355
ON	Methyl indole-3-acetate	Inverse variance weighted	22	0.0490906	0.106148	0.643741	0.324535
ON	Ethylmalonate	Inverse variance weighted	57	0.0202332	0.0438301	0.644348	1.89556
ON	Cerotoylcarnitine (C26)	Inverse variance weighted	34	-0.034378	0.0746669	0.645217	0.887966
ON	Dihydroferulate	Inverse variance weighted	10	0.13654	0.297466	0.646227	0.145113
ON	Sphingomyelin (d18:1/18:1,d18:2/18:0)	Inverse variance weighted	29	0.0477948	0.104366	0.646986	0.562837
ON	O-cresol sulfate	Inverse variance weighted	19	-0.0568812	0.124263	0.647133	0.280018
ON	2,3-dihydroxy-5-methylthio-4-pentenoate (dmtpa)	Inverse variance weighted	29	0.0496539	0.108596	0.647503	0.468426
ON	Cysteine-glutathione disulfide	Inverse variance weighted	29	-0.0380028	0.0837179	0.649873	0.614251
ON	N6-carbamoylthreonyladenosine	Inverse variance weighted	34	0.0502911	0.11098	0.650437	0.555984
ON	2-ketocaprylate	Inverse variance weighted	26	0.0395432	0.087407	0.650978	0.604244
ON	(16 or 17)-methylstearate (a19:0 or i19:0)	Inverse variance weighted	19	0.0675124	0.149588	0.651758	0.292773
ON	3-indoleglyoxylic acid	Inverse variance weighted	19	0.0442649	0.0984723	0.653059	0.604396
ON	9-hydroxystearate	Inverse variance weighted	26	0.0579569	0.129	0.653232	0.408753
ON	Fructosyllysine	Inverse variance weighted	24	-0.0502962	0.112664	0.655289	0.369553
ON	3-methylcytidine	Inverse variance weighted	20	-0.031764	0.0712689	0.655819	0.825689
ON	3-carboxy-4-methyl-5-pentyl-2-furanpropionate (3-CMPFP)	Inverse variance weighted	27	0.0409804	0.0920021	0.65601	0.573375
ON	Sulfate of piperine metabolite C18H21NO3 (3)	Inverse variance weighted	23	0.045708	0.103323	0.658215	0.368297
ON	Arginine	Inverse variance weighted	23	-0.0452004	0.102457	0.659093	0.442036
ON	1-oleoyl-GPC (18:1)	Inverse variance weighted	15	-0.0611213	0.139312	0.660853	0.259553
ON	Docosapentaenoate n3 DPA; 22:5n3	Inverse variance weighted	23	0.0502558	0.114663	0.661175	0.386225
ON	Sphingomyelin (d18:2/16:0,d18:1/16:1)	Inverse variance weighted	22	-0.0711385	0.163278	0.663062	0.342869
ON	2,3-dihydroxy-2-methylbutyrate	Inverse variance weighted	13	-0.0884948	0.204942	0.665884	0.196937
ON	N-formylanthranilic acid	Inverse variance weighted	23	0.0305596	0.0708176	0.666086	0.809852
ON	1-dihomo-linolenylglycerol (20:3)	Inverse variance weighted	24	0.0450128	0.104329	0.666141	0.377799
ON	N-stearoyl-sphingadienine (d18:2/18:0)	Inverse variance weighted	19	0.0483875	0.112223	0.666342	0.310873
ON	Leucine	Inverse variance weighted	18	-0.0650455	0.150998	0.666635	0.279336
ON	N-acetylcitrulline	Inverse variance weighted	23	-0.0252262	0.0586287	0.666999	1.25777
ON	Hydroxy-N6,N6,N6-trimethyllysine	Inverse variance weighted	24	0.0488591	0.11406	0.668388	0.36808
ON	3-hydroxyisobutyrate	Inverse variance weighted	19	-0.0557145	0.13007	0.668401	0.296465
ON	1-(1-enyl-palmitoyl)-2-arachidonoyl-gpc (p-16:0/20:4)	Inverse variance weighted	40	0.0308363	0.072616	0.671093	1.1292
ON	Glycerophosphorylcholine (GPC)	Inverse variance weighted	31	0.0402337	0.0953076	0.672919	0.476485
ON	Sphingomyelin (d17:2/16:0,d18:2/15:0)	Inverse variance weighted	30	-0.0537885	0.12898	0.676657	0.563202
ON	Cys-gly,oxidized	Inverse variance weighted	28	-0.0322643	0.0776406	0.677732	0.808964
ON	3-hydroxypyridine glucuronide	Inverse variance weighted	25	0.040307	0.0970382	0.677869	0.390702
ON	1,7-dimethyluric acid	Inverse variance weighted	32	0.0382238	0.0937096	0.68335	0.488557
ON	3-hydroxy-2-ethylpropionate	Inverse variance weighted	28	-0.0423597	0.104294	0.684629	0.47863
ON	Carnitine C4	Inverse variance weighted	51	0.0202678	0.0499979	0.685203	1.61139
ON	Glucuronide of piperine metabolite C17H21NO3 (3)	Inverse variance weighted	17	0.0479574	0.118316	0.685233	0.305898
ON	1-palmitoleoylglycerol (16:1)	Inverse variance weighted	34	0.0303935	0.0750644	0.685551	0.518871
ON	3-phenylpropionate hydrocinnamate	Inverse variance weighted	23	0.0498809	0.123616	0.686569	0.362327
ON	Glutamine conjugate of C7H12O2	Inverse variance weighted	30	0.0419356	0.104132	0.687158	0.472335
ON	Sulfate of piperine metabolite C16H19NO3 (3)	Inverse variance weighted	26	-0.055058	0.136934	0.687628	0.410346
ON	Docosahexaenoylcarnitine (C22:6)	Inverse variance weighted	31	0.0311481	0.0783055	0.690794	0.514801
ON	1-palmitoyl-2-linoleoyl-GPE (16:0/18:2)	Inverse variance weighted	24	-0.0312495	0.0794887	0.694222	1.08463
ON	Hydroxyasparagine	Inverse variance weighted	21	-0.0588098	0.149657	0.694346	0.329429
ON	1-oleoyl-2-linoleoyl-GPE (18:1/18:2)	Inverse variance weighted	34	-0.024181	0.0619533	0.696307	1.01361
ON	5-dodecenoate (12:1n7)	Inverse variance weighted	15	0.0788718	0.202098	0.69634	0.245303
ON	Palmitate (16:0)	Inverse variance weighted	24	0.0452053	0.116643	0.698346	0.363425
ON	N-palmitoyl-heptadecasphingosine (d17:1/16:0)	Inverse variance weighted	30	-0.0336551	0.0868599	0.698412	0.548862
ON	Anthranilate	Inverse variance weighted	23	0.0451413	0.116589	0.698619	0.352229
ON	Glycosyl-N-stearoyl-sphingosine (d18:1/18:0)	Inverse variance weighted	34	-0.0360451	0.0932021	0.698948	0.706037
ON	1-stearoyl-2-oleoyl-GPS (18:0/18:1)	Inverse variance weighted	21	0.0677947	0.175527	0.699323	0.346454
ON	3-hydroxyoctanoylcarnitine (1)	Inverse variance weighted	14	0.0573931	0.148929	0.699962	0.227928
ON	Glucuronide of piperine metabolite C17H21NO3 (5)	Inverse variance weighted	20	0.0507301	0.131769	0.700242	0.352419
ON	Decanoylcarnitine (C10)	Inverse variance weighted	23	0.0422179	0.109682	0.700303	0.612127
ON	1-stearoyl-2-docosahexaenoyl-GPE (18:0/22:6)	Inverse variance weighted	32	0.0349171	0.0908243	0.700647	0.768938
ON	1-palmitoyl-2-arachidonoyl-GPI (16:0/20:4)	Inverse variance weighted	22	0.0668614	0.174406	0.701448	0.408075
ON	Dihydroferulic acid sulfate	Inverse variance weighted	23	-0.0323188	0.0852077	0.704469	0.358436
ON	Bilirubin degradation product,C16H18N2O5 (4)	Inverse variance weighted	17	0.034893	0.09253	0.7061	0.64192
ON	Sphingomyelin (d18:2/24:2)	Inverse variance weighted	22	-0.0614879	0.164287	0.708202	0.344407
ON	Orotidine	Inverse variance weighted	27	0.0264607	0.0707987	0.708594	1.05783
ON	Indolelactate	Inverse variance weighted	28	-0.0414878	0.111582	0.710032	0.522036
ON	1-(1-enyl-palmitoyl)-2-linoleoyl-GPE (p-16:0/18:2)	Inverse variance weighted	24	-0.043619	0.117454	0.710362	0.468687
ON	2-hydroxy-3-methylvalerate	Inverse variance weighted	27	-0.04247	0.114698	0.711176	0.480173
ON	1-palmitoyl-2-oleoyl-GPE (16:0/18:1)	Inverse variance weighted	33	0.0405376	0.111322	0.715748	0.670636
ON	N-lactoyl phenylalanine	Inverse variance weighted	17	0.0642634	0.177424	0.717201	0.253856
ON	Delta-CEHC	Inverse variance weighted	20	-0.0377226	0.104815	0.718925	0.310549
ON	Taurochenodeoxycholic acid 3-sulfate	Inverse variance weighted	35	-0.0298009	0.083172	0.720115	0.643243
ON	3-ethylcatechol sulfate (2)	Inverse variance weighted	17	-0.0380968	0.107748	0.723658	0.259303
ON	1-stearoyl-2-docosahexaenoyl-gpc (18:0/22:6)	Inverse variance weighted	33	0.0314291	0.0892211	0.724643	0.71308
ON	3-hydroxyoctanoylcarnitine (2)	Inverse variance weighted	16	0.0461433	0.131915	0.726493	0.266056
ON	N1-methyladenosine	Inverse variance weighted	34	-0.0436026	0.1248	0.726805	0.53756
ON	Gamma-glutamylvaline	Inverse variance weighted	28	-0.0460809	0.13343	0.729826	0.442324
ON	(S)-a-amino-omega-caprolactam	Inverse variance weighted	14	-0.0511042	0.14804	0.72994	0.246125
ON	Sphingomyelin (d18:1/25:0,d19:0/24:1,d20:1/23:0,d19:1/24:0)	Inverse variance weighted	29	-0.0244907	0.0710411	0.73029	0.775445
ON	Deoxycholate	Inverse variance weighted	25	0.0345194	0.100261	0.730624	0.394953
ON	4-methoxyphenol sulfate	Inverse variance weighted	19	0.048424	0.140769	0.73085	0.300536
ON	Levulinoylcarnitine	Inverse variance weighted	21	0.0378673	0.110536	0.731915	0.423243
ON	4-hydroxyphenylacetate	Inverse variance weighted	20	-0.0513452	0.150463	0.732916	0.311457
ON	Caproate (6:0)	Inverse variance weighted	21	-0.0424511	0.125184	0.734526	0.390942
ON	Dopamine 3-o-sulfate	Inverse variance weighted	21	-0.0395707	0.116878	0.734939	0.319983
ON	(2,4 or 2,5)-dimethylphenol sulfate	Inverse variance weighted	20	0.0373326	0.11042	0.73529	0.30723
ON	Carnitine C5:1	Inverse variance weighted	24	0.0370053	0.110014	0.736593	0.399511
ON	Cystine	Inverse variance weighted	18	-0.0478709	0.142982	0.737774	0.266152
ON	N,N,N-trimethyl-5-aminovalerate	Inverse variance weighted	34	0.0326472	0.0977833	0.738475	0.695931
ON	Sphingomyelin (d18:1/24:1,d18:2/24:0)	Inverse variance weighted	20	-0.0474928	0.143221	0.740188	0.297575
ON	N-acetyl-2-aminoadipate	Inverse variance weighted	24	0.0267092	0.0821913	0.745208	0.607487
ON	DHEAS	Inverse variance weighted	43	0.0269982	0.0842033	0.74849	0.748643
ON	1-palmitoyl-GPG (16:0)	Inverse variance weighted	27	-0.0282262	0.0882224	0.749011	0.499493
ON	4-guanidinobutanoate	Inverse variance weighted	19	-0.0246139	0.0770619	0.74942	0.712849
ON	1-methyl-5-imidazoleacetate	Inverse variance weighted	28	-0.0403872	0.126864	0.750219	0.437223
ON	Bilirubin degradation product,C16H18N2O5 (1)	Inverse variance weighted	22	0.0213108	0.0675542	0.752411	0.729705
ON	Docosadienoate (22:2n6)	Inverse variance weighted	23	-0.0373778	0.1186	0.752642	0.343705
ON	3-hydroxydecanoylcarnitine	Inverse variance weighted	24	0.0369351	0.118299	0.754875	0.366922
ON	N-acetylproline	Inverse variance weighted	19	-0.0386022	0.124234	0.756012	0.292877
ON	Plasma free proline	Inverse variance weighted	34	0.0279634	0.0902921	0.75679	0.705268
ON	Paraxanthine in elite athletes	Inverse variance weighted	33	0.0278875	0.090362	0.757611	0.512736
ON	Sphingomyelin (d18:1/20:1,d18:2/20:0)	Inverse variance weighted	25	-0.034267	0.111054	0.757655	0.571594
ON	Gamma-glutamyl-alpha-lysine	Inverse variance weighted	32	-0.0349295	0.113726	0.758739	0.50621
ON	Carboxyethyl-gaba	Inverse variance weighted	19	0.040784	0.132846	0.758842	0.380812
ON	16a-hydroxy DHEA 3-sulfate	Inverse variance weighted	30	-0.0165904	0.0542757	0.759857	0.966075
ON	3-hydroxyhexanoylcarnitine (1)	Inverse variance weighted	18	-0.0423806	0.139877	0.761902	0.354631
ON	1-palmitoleoyl-GPC (16:1)	Inverse variance weighted	37	-0.0360063	0.120191	0.764501	0.63522
ON	5alpha-pregnan-3beta,20alpha-diol disulfate	Inverse variance weighted	31	0.0300499	0.100497	0.764929	0.709369
ON	Methyl-4-hydroxybenzoate sulfate	Inverse variance weighted	24	0.0334795	0.114925	0.77081	0.379802
ON	Palmitoyl sphingomyelin (d18:1/16:0)	Inverse variance weighted	30	-0.0299114	0.102708	0.770877	0.501503
ON	Glycosyl ceramide (d18:2/24:1,d18:1/24:2)	Inverse variance weighted	36	-0.0226214	0.0785657	0.773401	0.743205
ON	3-hydroxybutyroylglycine	Inverse variance weighted	27	-0.0335124	0.116603	0.773801	0.704775
ON	Gamma-glutamylthreonine	Inverse variance weighted	34	0.0292277	0.102383	0.77528	0.52347
ON	Citraconate/glutaconate	Inverse variance weighted	24	-0.0366718	0.129209	0.776549	0.374457
ON	4-methylcatechol sulfate	Inverse variance weighted	21	-0.0351113	0.125159	0.779069	0.334247
ON	Gentisate	Inverse variance weighted	25	0.0329178	0.117388	0.779157	0.389063
ON	Quinate	Inverse variance weighted	18	-0.0394131	0.141344	0.780364	0.275696
ON	3-(3-amino-3-carboxypropyl)uridine	Inverse variance weighted	17	0.04155	0.150809	0.782922	0.270772
ON	Hydroxy-cmpf	Inverse variance weighted	21	-0.0399443	0.145161	0.783183	0.334597
ON	Cis-3,4-methyleneheptanoylcarnitine	Inverse variance weighted	21	-0.026753	0.0972833	0.783316	0.490815
ON	Dihomo-linolenate (20:3n3 or n6)	Inverse variance weighted	26	0.0288912	0.105941	0.785076	0.424991
ON	Oleoylcarnitine	Inverse variance weighted	23	-0.0308996	0.113898	0.786167	0.429763
ON	2-methoxyhydroquinone sulfate (2)	Inverse variance weighted	19	0.0336345	0.124064	0.786309	0.283537
ON	Gulonate	Inverse variance weighted	19	0.0360862	0.134927	0.789122	0.301531
ON	Glycerol	Inverse variance weighted	23	-0.0347627	0.130324	0.78967	0.344836
ON	Dimethyl sulfone	Inverse variance weighted	21	-0.0306792	0.115436	0.790418	0.337913
ON	Picolinoylglycine	Inverse variance weighted	23	-0.0308118	0.116605	0.791595	0.3708
ON	Glutamine	Inverse variance weighted	33	-0.0225563	0.0857312	0.79247	0.645418
ON	3-ureidopropionate	Inverse variance weighted	21	-0.0331447	0.126545	0.793383	0.338027
ON	3-Hydroxybutyrate	Inverse variance weighted	15	-0.038721	0.149171	0.795191	0.229702
ON	Dodecanedioate	Inverse variance weighted	25	0.0292611	0.112799	0.795319	0.40747
ON	3-bromo-5-chloro-2,6-dihydroxybenzoic acid	Inverse variance weighted	26	0.0247904	0.0972318	0.798752	0.5087
ON	Beta-hydroxyisovalerate	Inverse variance weighted	26	-0.0224898	0.0887691	0.799996	0.523913
ON	N,n,n-trimethyl-alanylproline betaine (tmap)	Inverse variance weighted	27	-0.0304925	0.121545	0.801911	0.415705
ON	Acisoga	Inverse variance weighted	24	0.0202439	0.0809599	0.80255	0.600873
ON	Glucuronate	Inverse variance weighted	14	-0.0433861	0.173856	0.802933	0.207134
ON	2-hydroxybutyrate/2-hydroxyisobutyrate	Inverse variance weighted	16	-0.0376611	0.153604	0.806315	0.245564
ON	Ethyl alpha-glucopyranoside	Inverse variance weighted	28	-0.022705	0.093314	0.807758	0.423576
ON	3-(3-hydroxyphenyl)propionate sulfate	Inverse variance weighted	21	0.0241379	0.0996425	0.80859	0.313379
ON	2-hydroxystearate	Inverse variance weighted	22	-0.0306438	0.127842	0.810563	0.339961
ON	2-aminophenol sulfate	Inverse variance weighted	28	0.0280376	0.117856	0.811961	0.418045
ON	Trigonelline	Inverse variance weighted	26	0.0285519	0.120563	0.812795	0.394248
ON	Adrenate (22:4n6)	Inverse variance weighted	25	0.025	0.107051	0.815348	0.445332
ON	N-formylmethionine	Inverse variance weighted	19	-0.0349627	0.150019	0.815718	0.379563
ON	1-palmitoyl-2-oleoyl-GPI (16:0/18:1)	Inverse variance weighted	24	-0.0283885	0.123183	0.817736	0.502999
ON	Linolenoylcarnitine (C18:3)	Inverse variance weighted	24	-0.0300852	0.13219	0.819965	0.444098
ON	4-oxo-retinoic acid	Inverse variance weighted	15	-0.031023	0.136578	0.820311	0.269455
ON	1-myristoyl-2-palmitoyl-gpc (14:0/16:0)	Inverse variance weighted	16	-0.0379209	0.167205	0.820585	0.242821
ON	N2,N5-diacetylornithine	Inverse variance weighted	28	0.0189927	0.0844438	0.822045	0.72087
ON	Catechol glucuronide	Inverse variance weighted	17	0.0225807	0.100548	0.82231	0.252869
ON	Plasma lactate	Inverse variance weighted	17	0.0326881	0.146292	0.823189	0.260184
ON	Myristate (14:0)	Inverse variance weighted	24	-0.0260804	0.117015	0.823628	0.35836
ON	6-bromotryptophan	Inverse variance weighted	24	0.0202067	0.0923466	0.826795	0.731796
ON	Stearoyl sphingomyelin (d18:1/18:0)	Inverse variance weighted	34	-0.0181962	0.0832662	0.827016	0.696303
ON	Sphingomyelin (d18:0/18:0,d19:0/17:0)	Inverse variance weighted	28	0.0203855	0.0933208	0.827082	0.47394
ON	Hypotaurine	Inverse variance weighted	27	0.0217044	0.10102	0.829882	0.48568
ON	Tricosanoyl sphingomyelin (d18:1/23:0)	Inverse variance weighted	31	-0.0235572	0.109726	0.830008	0.477183
ON	Palmitoylcarnitine (Metabolon platform)	Inverse variance weighted	27	-0.0245565	0.115733	0.831964	0.460459
ON	Benzoate	Inverse variance weighted	14	0.0392141	0.187961	0.834738	0.207324
ON	Hydroquinone sulfate	Inverse variance weighted	18	0.0340354	0.163327	0.834926	0.273378
ON	Ceramide (d18:1/24:1)	Inverse variance weighted	31	-0.0167222	0.0805068	0.835454	0.77434
ON	Threonate	Inverse variance weighted	23	-0.0205125	0.0987827	0.835501	0.365181
ON	N-acetyl-L-glutamine	Inverse variance weighted	22	-0.0110338	0.0533887	0.836268	1.30892
ON	3-hydroxyoleoylcarnitine	Inverse variance weighted	30	-0.0203586	0.0996861	0.838176	0.48164
ON	3-hydroxyoctanoate	Inverse variance weighted	19	0.0332077	0.163558	0.83911	0.31854
ON	Linoleoyl-arachidonoyl-glycerol (18:2/20:4) [2]	Inverse variance weighted	34	0.0162685	0.0801386	0.839131	0.803963
ON	1,3,7-trimethylurate	Inverse variance weighted	23	0.0208768	0.103468	0.840096	0.381755
ON	1-(1-enyl-palmitoyl)-2-palmitoleoyl-GPC (P-16:0/16:1)	Inverse variance weighted	40	-0.0132466	0.0656771	0.840157	0.996026
ON	Butyrylglycine	Inverse variance weighted	23	0.0135183	0.0675827	0.841461	0.875575
ON	4-ethylphenylsulfate	Inverse variance weighted	18	-0.0268689	0.134874	0.842095	0.276777
ON	Taurolithocholate 3-sulfate	Inverse variance weighted	22	-0.0214175	0.10781	0.842529	0.41859
ON	Succinimide	Inverse variance weighted	14	0.022742	0.114498	0.842556	0.225501
ON	1-lignoceroyl-GPC (24:0)	Inverse variance weighted	17	0.0272872	0.13832	0.843612	0.283201
ON	Stachydrine	Inverse variance weighted	23	-0.0288101	0.14701	0.844631	0.347756
ON	2-naphthol sulfate	Inverse variance weighted	23	-0.0185865	0.096113	0.84666	0.352059
ON	Urea	Inverse variance weighted	23	-0.0251102	0.130119	0.846976	0.352618
ON	Erythronate	Inverse variance weighted	18	-0.024651	0.127869	0.847129	0.358702
ON	Gamma-glutamyltryptophan	Inverse variance weighted	22	0.0194472	0.10421	0.851962	0.364612
ON	Sphingomyelin (d18:1/22:1,d18:2/22:0,d16:1/24:1)	Inverse variance weighted	23	0.0234996	0.126603	0.852745	0.457294
ON	Phenylacetate	Inverse variance weighted	23	-0.0209885	0.114286	0.854289	0.389462
ON	Glutamine conjugate of C6H10O2 (1)	Inverse variance weighted	16	0.0330539	0.180255	0.854505	0.244939
ON	Tetrahydrocortisol glucuronide	Inverse variance weighted	25	-0.0191814	0.105064	0.855137	0.471925
ON	Cystathionine	Inverse variance weighted	36	0.0160349	0.0883304	0.855949	0.629845
ON	N-palmitoylglycine	Inverse variance weighted	21	0.0147238	0.0811274	0.855983	0.669656
ON	Creatinine	Inverse variance weighted	21	0.0215656	0.126562	0.864699	0.319173
ON	N-acetylleucine	Inverse variance weighted	23	0.0113928	0.0685606	0.868022	0.793048
ON	Myo-inositol	Inverse variance weighted	27	0.0206671	0.125073	0.868755	0.431481
ON	3-amino-2-piperidone	Inverse variance weighted	24	0.0199074	0.120494	0.868774	0.391663
ON	N-acetylglycine	Inverse variance weighted	27	-0.0134697	0.0815655	0.868834	0.723724
ON	Androsterone sulfate	Inverse variance weighted	40	0.00700016	0.0424446	0.869003	1.70537
ON	1-(1-enyl-stearoyl)-2-oleoyl-GPE (p-18:0/18:1)	Inverse variance weighted	18	-0.0214264	0.130187	0.869273	0.296733
ON	2-hydroxy-4-(methylthio)butanoic acid	Inverse variance weighted	27	-0.0157378	0.0958682	0.869605	0.557451
ON	5-hydroxy-2-methylpyridine sulfate	Inverse variance weighted	18	-0.0185822	0.115757	0.872465	0.292954
ON	Androstenediol (3beta,17beta) monosulfate (2)	Inverse variance weighted	29	0.0192073	0.119793	0.872615	0.502802
ON	17alpha-hydroxypregnanolone glucuronide	Inverse variance weighted	29	0.0145394	0.0906946	0.872635	0.706514
ON	Eicosapentaenoate (EPA; 20:5n3)	Inverse variance weighted	27	-0.0158618	0.0990017	0.87271	0.497834
ON	Dopamine 4-sulfate	Inverse variance weighted	24	0.0153679	0.0959462	0.872746	0.38522
ON	Caffeine	Inverse variance weighted	22	0.0207781	0.129906	0.872923	0.334004
ON	Sphingomyelin (d18:2/21:0,d16:2/23:0)	Inverse variance weighted	34	-0.0212899	0.133374	0.873176	0.626169
ON	(R)-3-hydroxybutyrylcarnitine	Inverse variance weighted	22	-0.019549	0.122993	0.873713	0.347193
ON	1-linolenoyl-GPC (18:3)	Inverse variance weighted	29	-0.0198486	0.125726	0.874558	0.460636
ON	Alpha-hydroxyisocaproate	Inverse variance weighted	22	-0.0199806	0.13129	0.879039	0.347238
ON	O-sulfo-l-tyrosine	Inverse variance weighted	25	-0.014824	0.0980986	0.879886	0.451587
ON	Suberate (C8-DC)	Inverse variance weighted	26	0.0131183	0.0892136	0.883098	0.391315
ON	Vanillic acid glycine	Inverse variance weighted	23	0.0168942	0.115359	0.883567	0.410546
ON	Phytanate	Inverse variance weighted	21	0.0167295	0.115435	0.884769	0.325515
ON	2-methoxyresorcinol sulfate	Inverse variance weighted	24	0.0133319	0.0933024	0.886378	0.361098
ON	Stearoylcholine	Inverse variance weighted	17	0.0183028	0.128804	0.887003	0.262094
ON	Citrulline	Inverse variance weighted	26	-0.0158443	0.113896	0.889361	0.41826
ON	3-methyladipate	Inverse variance weighted	17	0.0208849	0.150204	0.889416	0.264254
ON	Lignoceroyl sphingomyelin (d18:1/24:0)	Inverse variance weighted	25	0.0155697	0.114721	0.892044	0.406546
ON	3-methyl catechol sulfate (2)	Inverse variance weighted	25	0.0107625	0.0801592	0.893193	0.374155
ON	N-oleoylserine	Inverse variance weighted	22	-0.0106588	0.0803246	0.894433	0.461449
ON	Mannonate	Inverse variance weighted	22	0.0136979	0.103771	0.894983	0.448998
ON	Glycolithocholate	Inverse variance weighted	21	0.0146413	0.112208	0.896184	0.312295
ON	Perfluorooctanesulfonate (PFOS)	Inverse variance weighted	22	-0.0169745	0.130159	0.896239	0.339037
ON	1-(1-enyl-palmitoyl)-2-linoleoyl-GPC (p-16:0/18:2)	Inverse variance weighted	20	-0.0159247	0.122523	0.896588	0.321981
ON	1-methylnicotinamide	Inverse variance weighted	18	0.0182657	0.141379	0.897202	0.286389
ON	Isovalerylglycine	Inverse variance weighted	26	-0.0108778	0.0845922	0.897681	0.484483
ON	Palmitoyl dihydrosphingomyelin (d18:0/16:0)	Inverse variance weighted	33	0.0135882	0.108255	0.900112	0.583563
ON	Glycine	Inverse variance weighted	24	-0.00853433	0.0683212	0.900591	0.902782
ON	3-acetylphenol sulfate	Inverse variance weighted	20	0.0160346	0.129426	0.901402	0.301203
ON	Dihomo-linolenoyl-choline	Inverse variance weighted	29	0.0111591	0.0906268	0.902002	0.444685
ON	Sphingosine	Inverse variance weighted	17	0.0156147	0.126986	0.902136	0.291805
ON	1-stearoyl-2-oleoyl-GPE (18:0/18:1)	Inverse variance weighted	29	-0.0132041	0.107466	0.902212	0.717535
ON	Phosphoethanolamine	Inverse variance weighted	24	-0.0142407	0.117764	0.90375	0.390341
ON	Cis-3,4-methyleneheptanoylglycine	Inverse variance weighted	23	-0.011318	0.0946565	0.904825	0.690987
ON	Arachidonoylcarnitine (C20:4)	Inverse variance weighted	43	-0.00816943	0.0685757	0.905172	1.56235
ON	Valine	Inverse variance weighted	22	0.0190152	0.159785	0.905272	0.330153
ON	2-aminobutyrate	Inverse variance weighted	19	-0.0155322	0.131108	0.905696	0.371954
ON	N-lactoyl valine	Inverse variance weighted	14	-0.0171253	0.146679	0.907055	0.208151
ON	3-carboxy-4-methyl-5-propyl-2-furanpropanoate (cmpf)	Inverse variance weighted	16	0.0171403	0.149802	0.908905	0.255868
ON	4-hydroxyphenylpyruvate	Inverse variance weighted	22	-0.0140494	0.122883	0.908975	0.347986
ON	N-acetyl-isoputreanine	Inverse variance weighted	33	0.00743587	0.0656678	0.909844	1.02813
ON	Taurocholenate sulfate	Inverse variance weighted	39	-0.00706385	0.0664923	0.915395	0.958752
ON	21-hydroxypregnenolone disulfate	Inverse variance weighted	36	-0.00843022	0.0796253	0.915683	0.796366
ON	Salicylate	Inverse variance weighted	22	-0.014998	0.142733	0.916314	0.338465
ON	2-acetamidophenol sulfate	Inverse variance weighted	21	-0.0128339	0.124652	0.917996	0.312442
ON	Glutamine conjugate of C6H10O2 (2)	Inverse variance weighted	16	0.0148815	0.14748	0.919625	0.241407
ON	5alpha-androstan-3beta,17beta-diol disulfate	Inverse variance weighted	32	-0.0070707	0.0717657	0.921516	0.792511
ON	Spermidine	Inverse variance weighted	21	0.0116978	0.120551	0.922698	0.336088
ON	Ceramide (d18:1/14:0,d16:1/16:0)	Inverse variance weighted	33	-0.00933635	0.097675	0.923849	0.608518
ON	11beta-hydroxyandrosterone glucuronide	Inverse variance weighted	29	-0.00823709	0.0881468	0.925548	0.727381
ON	N-acetyl-aspartyl-glutamate (naag)	Inverse variance weighted	52	-0.00233569	0.0252074	0.926175	4.6993
ON	Dihomo-linoleate (20:2n6)	Inverse variance weighted	17	0.0121111	0.132714	0.927288	0.254309
ON	Quinolinate	Inverse variance weighted	20	-0.0100913	0.11151	0.927892	0.389434
ON	1-(1-enyl-palmitoyl)-2-oleoyl-gpc (p-16:0/18:1)	Inverse variance weighted	22	0.00951835	0.10524	0.927934	0.382987
ON	Pentose acid	Inverse variance weighted	22	-0.0126523	0.141185	0.928593	0.34695
ON	Trans 3,4-methyleneheptanoate	Inverse variance weighted	15	0.0115363	0.132253	0.930489	0.230509
ON	Glucuronide of C10H18O2 (7)	Inverse variance weighted	20	0.00951647	0.109176	0.930539	0.307472
ON	Gamma-glutamylmethionine	Inverse variance weighted	25	-0.0122698	0.141122	0.930715	0.376894
ON	1-(1-enyl-stearoyl)-2-linoleoyl-GPE (p-18:0/18:2)	Inverse variance weighted	20	0.00935828	0.111991	0.933404	0.405362
ON	Inosine	Inverse variance weighted	22	0.00786437	0.094731	0.933837	0.327674
ON	7-methylxanthine	Inverse variance weighted	21	-0.0102512	0.129348	0.936831	0.331763
ON	2-hydroxyhippurate	Inverse variance weighted	20	0.00951863	0.12059	0.937085	0.30479
ON	Ascorbic acid 3-sulfate	Inverse variance weighted	19	0.009474	0.120933	0.937557	0.310486
ON	Guaiacol sulfate	Inverse variance weighted	26	-0.00796091	0.109031	0.941794	0.39627
ON	Sphingomyelin (d18:2/23:1)	Inverse variance weighted	22	-0.00890905	0.132804	0.946515	0.378473
ON	Dihydroorotate	Inverse variance weighted	34	-0.00474061	0.0730803	0.948279	0.824399
ON	Caprate (10:0)	Inverse variance weighted	12	0.00959245	0.148794	0.948597	0.19369
ON	Docosadioate (C22-DC)	Inverse variance weighted	24	0.00626298	0.104172	0.952059	0.359024
ON	Succinylcarnitine	Inverse variance weighted	31	-0.00406368	0.0692105	0.953179	0.950693
ON	4-acetamidobutanoate	Inverse variance weighted	19	0.00528478	0.0922658	0.954324	0.479563
ON	N2,n2-dimethylguanosine	Inverse variance weighted	16	0.00921584	0.165069	0.955477	0.245084
ON	Branched-chain,straight-chain,or cyclopropyl 10:1 fatty acid (1)	Inverse variance weighted	13	0.00861225	0.154363	0.955507	0.193368
ON	Gamma-glutamylglutamate	Inverse variance weighted	28	-0.00649418	0.117015	0.955741	0.456493
ON	Hippurate	Inverse variance weighted	18	0.00743178	0.136054	0.956438	0.266333
ON	Eicosenoate (20:1)	Inverse variance weighted	20	-0.00598352	0.120479	0.96039	0.303287
ON	5alpha-pregnan-3beta,20beta-diol monosulfate (1)	Inverse variance weighted	30	0.00363357	0.0798514	0.963705	0.832708
ON	3-(4-hydroxyphenyl)lactate	Inverse variance weighted	28	0.0047336	0.10501	0.964045	0.491311
ON	Carnitine C18:2	Inverse variance weighted	29	0.00481353	0.107519	0.964291	0.68479
ON	Vanillactate	Inverse variance weighted	26	0.00478983	0.113315	0.966283	0.425224
ON	Sphingomyelin (d18:1/19:0,d19:1/18:0)	Inverse variance weighted	29	-0.00347332	0.0867846	0.968075	0.718828
ON	Heptenedioate (C7:1-DC)	Inverse variance weighted	16	0.00619102	0.165713	0.970198	0.235948
ON	Choline	Inverse variance weighted	23	0.00443023	0.120216	0.970603	0.388095
ON	Branched-chain,straight-chain,or cyclopropyl 12:1 fatty acid	Inverse variance weighted	26	-0.00361044	0.105128	0.972603	0.472238
ON	7-alpha-hydroxy-3-oxo-4-cholestenoate (7-hoca)	Inverse variance weighted	27	-0.00391234	0.128705	0.97575	0.41647
ON	Betaine	Inverse variance weighted	24	-0.00311922	0.107482	0.976848	0.678893
ON	Inosine 5'-monophosphate (IMP)	Inverse variance weighted	21	0.00281179	0.097214	0.976925	0.321943
ON	Pantothenate	Inverse variance weighted	25	0.00408471	0.142266	0.977095	0.385301
ON	Ergothioneine	Inverse variance weighted	26	0.00274655	0.100709	0.978243	0.516062
ON	Citrate	Inverse variance weighted	21	-0.00270897	0.123881	0.982554	0.428468
ON	4-methyl-2-oxopentanoate	Inverse variance weighted	12	0.00381195	0.179012	0.983011	0.199183
ON	3-hydroxymyristate	Inverse variance weighted	20	-0.00288329	0.139072	0.983459	0.293436
ON	1-palmitoyl-2-docosahexaenoyl-gpc (16:0/22:6)	Inverse variance weighted	22	0.00270012	0.130768	0.983526	0.464525
ON	10-heptadecenoate (17:1n7)	Inverse variance weighted	22	0.00266748	0.130768	0.983726	0.334927
ON	Glycodeoxycholate	Inverse variance weighted	18	0.00247966	0.123232	0.983946	0.270249
ON	N-methyl-2-pyridone-5-carboxamide	Inverse variance weighted	16	0.00249651	0.139459	0.985718	0.250752
ON	Gamma-glutamylalanine	Inverse variance weighted	15	-0.00215847	0.121418	0.985817	0.241412
ON	S-methylmethionine	Inverse variance weighted	19	-0.00205814	0.121766	0.986514	0.283599
ON	Citramalate	Inverse variance weighted	23	0.00138875	0.0995117	0.988865	0.343856
ON	Cis 3,4-methyleneheptanoate	Inverse variance weighted	23	0.00137313	0.108292	0.989883	0.3848
ON	Carnitine	Inverse variance weighted	28	-0.00123029	0.105582	0.990703	0.839518
ON	Sphingomyelin (d18:1/22:2,d18:2/22:1,d16:1/24:2)	Inverse variance weighted	22	-0.00145993	0.126721	0.990808	0.474155
ON	3-hydroxydodecanedioate	Inverse variance weighted	21	-0.00128318	0.122329	0.991631	0.318913
ON	Indoleacetylglutamine	Inverse variance weighted	23	-0.000889673	0.0972286	0.992699	0.494752
ON	N-acetyl-L-alanine	Inverse variance weighted	35	0.000730733	0.0985137	0.994082	0.553112
ON	3-hydroxy-3-methylglutarate	Inverse variance weighted	21	-0.000918058	0.140052	0.99477	0.313854
ON	Oleate/vaccenate (18:1)	Inverse variance weighted	21	-0.000765669	0.123938	0.995071	0.323916
ON	Androstenediol (3alpha,17alpha) monosulfate (3)	Inverse variance weighted	31	-0.000335393	0.0560774	0.995228	1.22788
ON	Sphingosine 1-phosphate	Inverse variance weighted	17	0.000653307	0.144763	0.996399	0.271731
ON	5-(galactosylhydroxy)-L-lysine	Inverse variance weighted	13	-0.000503514	0.135909	0.997044	0.207517
ON	3-phosphoglycerate	Inverse variance weighted	25	0.000380254	0.115926	0.997383	0.378377
ON	Phenylalanine	Inverse variance weighted	19	0.000301561	0.11998	0.997995	0.334151
