# Supplementary material for: Multi-omics Mendelian Randomization Reveals Immunometabolic Signatures of the Gut Microbiota in Optic Neuritis and the Potential Therapeutic Role of Vitamin B6
Source: Mol Neurobiol. 2025 Apr 11;62(8):10499–510. doi: 10.1007/s12035-025-04923-4 (PMC12289774; doi:10.1007/s12035-025-04923-4)
Supplement: Supplementary file 5 — Supplementary file5 (XLS 23 KB) [file 12035_2025_4923_MOESM5_ESM.xls]

## Sheet: Sheet1
Table S5 The MR result of Vitamin B6 with ON
outcome	exposure	method	nsnp	b	se	pval	lo_ci	up_ci	or	or_lci95	or_uci95
ON	Vitamin B6	Inverse variance weighted	17	-0.963517	0.363727	0.00807269	-1.67642	-0.250613	0.381548	0.187042	0.778324
ON	Vitamin B6	MR Egger	17	-1.34858	0.836143	0.127612	-2.98742	0.290263	0.25961	0.0504175	1.33678
ON	Vitamin B6	Weighted median	17	-0.524379	0.523501	0.3165	-1.55044	0.501683	0.591923	0.212155	1.6515
ON	Vitamin B6	Weighted mode	17	-0.308555	0.699829	0.665185	-1.68022	1.06311	0.734508	0.186333	2.89536
ON	Vitamin B6	Simple mode	17	-0.139242	0.83979	0.870387	-1.78523	1.50675	0.870018	0.167758	4.51203
