# Supplementary material for: Multi-omics Mendelian Randomization Reveals Immunometabolic Signatures of the Gut Microbiota in Optic Neuritis and the Potential Therapeutic Role of Vitamin B6
Source: Mol Neurobiol. 2025 Apr 11;62(8):10499–510. doi: 10.1007/s12035-025-04923-4 (PMC12289774; doi:10.1007/s12035-025-04923-4)
Supplement: Supplementary file 6 — Supplementary file6 (XLS 23 KB) [file 12035_2025_4923_MOESM6_ESM.xls]

## Sheet: Sheet1
Table S6 The heterogeneity and pleiotropy of MR between GM and ON
outcome	exposure	method	Q	Q_df	Q_pval	pleiotropy
Optic Neuritis	Bacteroides faecis	MR Egger	13.7731	12	0.315432	0.37168
Optic Neuritis	Bacteroides faecis	Inverse variance weighted	14.7616	13	0.322471
Optic Neuritis	Flavonifractor sp900199495	MR Egger	13.148	18	0.782705	0.425882
Optic Neuritis	Flavonifractor sp900199495	Inverse variance weighted	13.8118	19	0.79455
Optic Neuritis	Syntrophorhabdia	MR Egger	9.20491	11	0.602985	0.336845
Optic Neuritis	Syntrophorhabdia	Inverse variance weighted	10.2134	12	0.597245
