# Supplementary material for: Multi-omics Mendelian Randomization Reveals Immunometabolic Signatures of the Gut Microbiota in Optic Neuritis and the Potential Therapeutic Role of Vitamin B6
Source: Mol Neurobiol. 2025 Apr 11;62(8):10499–510. doi: 10.1007/s12035-025-04923-4 (PMC12289774; doi:10.1007/s12035-025-04923-4)
Supplement: Supplementary file 7 — Supplementary file7 (XLS 32 KB) [file 12035_2025_4923_MOESM7_ESM.xls]

## Sheet: Sheet1
Table S7 The Significant SNPs between Vit B6 and ON
SNP	effect_allele.exposure	other_allele.exposure	effect_allele.outcome	other_allele.outcome	beta.exposure	beta.outcome	eaf.exposure	eaf.outcome	remove	palindromic	ambiguous	id.outcome	pos.outcome	pval.outcome	se.outcome	outcome	mr_keep.outcome	pval_origin.outcome	data_source.outcome	id.exposure	exposure	chr.exposure	pos.exposure	se.exposure	pval.exposure	samplesize.exposure	mr_keep.exposure	pval_origin.exposure	data_source.exposure	action	mr_keep	samplesize.outcome
rs10138490	C	T	C	T	-0.0534963	-0.0156261	0.060543	0.0611646	FALSE	FALSE	FALSE	JwQnmb	80417455	0.848971	0.0820565	ON	TRUE	reported	textfile	ukb-b-7864	Vitamin B6	14	80883798	0.0114138	2.8e-06	64979	TRUE	reported	textfile	2	TRUE	NA
rs12198456	T	C	T	C	0.0919531	-0.0664418	0.018652	0.00867551	FALSE	FALSE	FALSE	JwQnmb	120050842	0.760647	0.218106	ON	TRUE	reported	textfile	ukb-b-7864	Vitamin B6	6	120371988	0.0197234	3.1e-06	64979	TRUE	reported	textfile	2	TRUE	NA
rs12226112	T	G	T	G	0.0283412	-0.0260159	0.341372	0.412284	FALSE	FALSE	FALSE	JwQnmb	14141814	0.517442	0.0401919	ON	TRUE	reported	textfile	ukb-b-7864	Vitamin B6	11	14163360	0.00572659	7.5e-07	64979	TRUE	reported	textfile	2	TRUE	NA
rs12412051	C	G	C	G	0.0708635	-0.128424	0.034366	0.0440424	FALSE	TRUE	FALSE	JwQnmb	2559077	0.182615	0.0963607	ON	TRUE	reported	textfile	ukb-b-7864	Vitamin B6	10	2601269	0.0149768	2.2e-06	64979	TRUE	reported	textfile	2	TRUE	NA
rs141933624	A	G	A	G	-0.0897347	0.048692	0.021473	0.0146352	FALSE	FALSE	FALSE	JwQnmb	90197805	0.770121	0.16663	ON	TRUE	reported	textfile	ukb-b-7864	Vitamin B6	4	91118956	0.0192811	3.3e-06	64979	TRUE	reported	textfile	2	TRUE	NA
rs155599	C	T	C	T	0.0342533	-0.0641364	0.705232	0.717986	FALSE	FALSE	FALSE	JwQnmb	157450863	0.144537	0.0439561	ON	TRUE	reported	textfile	ukb-b-7864	Vitamin B6	2	158307375	0.00598463	1e-08	64979	TRUE	reported	textfile	2	TRUE	NA
rs183178622	T	C	T	C	-0.0989483	0.0183314	0.018261	0.0172585	FALSE	FALSE	FALSE	JwQnmb	103066897	0.905403	0.154255	ON	TRUE	reported	textfile	ukb-b-7864	Vitamin B6	4	103988054	0.0206841	1.7e-06	64979	TRUE	reported	textfile	2	TRUE	NA
rs188211816	A	G	A	G	-0.0786243	0.220671	0.029475	0.0398406	FALSE	FALSE	FALSE	JwQnmb	172840909	0.0300075	0.101692	ON	TRUE	reported	textfile	ukb-b-7864	Vitamin B6	1	172810049	0.0162809	1.4e-06	64979	TRUE	reported	textfile	2	TRUE	NA
rs34938615	G	A	G	A	-0.122024	-0.102876	0.011377	0.00335544	FALSE	FALSE	FALSE	JwQnmb	21645787	0.761691	0.339233	ON	TRUE	reported	textfile	ukb-b-7864	Vitamin B6	14	22113999	0.0264416	3.9e-06	64979	TRUE	reported	textfile	2	TRUE	NA
rs361294	C	A	C	A	-0.0273612	-0.00225925	0.691303	0.713116	FALSE	FALSE	FALSE	JwQnmb	104122907	0.958705	0.0436323	ON	TRUE	reported	textfile	ukb-b-7864	Vitamin B6	11	103993635	0.00595181	4.3e-06	64979	TRUE	reported	textfile	2	TRUE	NA
rs3745438	C	T	C	T	-0.071266	0.0343782	0.033702	0.107882	FALSE	FALSE	FALSE	JwQnmb	54461738	0.591376	0.0640377	ON	TRUE	reported	textfile	ukb-b-7864	Vitamin B6	19	54972918	0.0155965	4.9e-06	64979	TRUE	reported	textfile	2	TRUE	NA
rs3772928	C	T	C	T	-0.0292449	-0.0199377	0.575413	0.613651	FALSE	FALSE	FALSE	JwQnmb	115687631	0.624524	0.0407351	ON	TRUE	reported	textfile	ukb-b-7864	Vitamin B6	3	115406478	0.00553405	1.3e-07	64979	TRUE	reported	textfile	2	TRUE	NA
rs67450584	T	C	T	C	0.036705	-0.110422	0.158007	0.120448	FALSE	FALSE	FALSE	JwQnmb	43806490	0.0676083	0.0604186	ON	TRUE	reported	textfile	ukb-b-7864	Vitamin B6	22	44202370	0.00745732	8.6e-07	64979	TRUE	reported	textfile	2	TRUE	NA
rs7205927	C	A	C	A	-0.0257861	0.0238027	0.411922	0.404737	FALSE	FALSE	FALSE	JwQnmb	48877680	0.553836	0.0402057	ON	TRUE	reported	textfile	ukb-b-7864	Vitamin B6	16	48911591	0.00553457	3.2e-06	64979	TRUE	reported	textfile	2	TRUE	NA
rs74640671	T	C	T	C	-0.127176	-0.0282573	0.010958	0.00525399	FALSE	FALSE	FALSE	JwQnmb	21693326	0.917817	0.273853	ON	TRUE	reported	textfile	ukb-b-7864	Vitamin B6	8	21550838	0.02738	3.4e-06	64979	TRUE	reported	textfile	2	TRUE	NA
rs77806858	C	T	C	T	-0.0505124	0.202899	0.070369	0.0561841	FALSE	FALSE	FALSE	JwQnmb	154097309	0.0182499	0.0859555	ON	TRUE	reported	textfile	ukb-b-7864	Vitamin B6	5	153476869	0.0106104	1.9e-06	64979	TRUE	reported	textfile	2	TRUE	NA
rs9560457	T	C	T	C	0.0255037	0.00907149	0.40416	0.403089	FALSE	FALSE	FALSE	JwQnmb	89824725	0.823446	0.0406584	ON	TRUE	reported	textfile	ukb-b-7864	Vitamin B6	13	90476979	0.00553964	4.1e-06	64979	TRUE	reported	textfile	2	TRUE	NA
