# Supplementary material for: Multi-omics Mendelian Randomization Reveals Immunometabolic Signatures of the Gut Microbiota in Optic Neuritis and the Potential Therapeutic Role of Vitamin B6
Source: Mol Neurobiol. 2025 Apr 11;62(8):10499–510. doi: 10.1007/s12035-025-04923-4 (PMC12289774; doi:10.1007/s12035-025-04923-4)
Supplement: Supplementary file 8 — Supplementary file8 (XLS 23 KB) [file 12035_2025_4923_MOESM8_ESM.xls]

## Sheet: Sheet1
Table S8 The Pleiotropy and Heterogeneity between Vit B6 and ON
outcome	exposure	egger_intercept	se	pval
ON	Vitamin B6	0.017306432682288	0.0338383716094831	0.616485990928152
outcome	exposure	method	Q	Q_df	Q_pval
ON	Vitamin B6	MR Egger	11.9282863656201	15	0.684448936586846
ON	Vitamin B6	Inverse variance weighted	12.1898613474679	16	0.730809882542359
